# Supplementary material for: Fine-Mapping and Identification of a Candidate Gene Underlying the d2 Dwarfing Phenotype in Pearl Millet, Cenchrus americanus (L.) Morrone
Source: G3 (Bethesda). 2013 Mar 1;3(3):563–72. doi: 10.1534/g3.113.005587 (PMC3583462; doi:10.1534/g3.113.005587)
Supplement: Supporting Information [file supp_3.3.563_TableS2.xlsx]

## Sheet: Plant height
Supplementary Table 2: Height of individual plants within F3 families derived from informative F2 plants.
F2 plant ID	Batch number	F3 progeny ID	F3 plant height (cm)
1	11	1	70
1	1	2	64
1	1	3	94
1	1	4	90
1	1	5	85
1	1	6	90
1	1	7	84
1	1	8	83
1	1	9	83
1	1	10	81
1	1	11	103
1	1	12	108
1	1	13	104
1	1	14	85
1	1	15	89
1	1	16	51
1	1	17	86
1	1	18	84
1	1	19	97
1	1	20	109
1	1	21	70
1	1	22	85
1	1	23	106
55	11	1	111
55	1	2	139
55	1	3	130
55	1	4	125
55	1	5	144
55	1	6	156
55	1	7	146
55	1	8	124
55	1	9	138
55	1	10	124
55	1	11	140
55	1	12	171
55	1	13	105
55	1	14	144
55	1	15	143
55	1	16	166
55	1	17	101
55	1	18	175
55	1	19	169
55	1	20	101
55	1	21	173
55	1	22	120
55	1	23	119
177	11	1	60
177	1	2	61
177	1	3	73
177	1	4	70
177	1	5	70
177	1	6	60
177	1	7	55
177	1	8	68
177	1	9	55
177	1	10	64
177	1	11	70
177	1	12	58
177	1	13	44
177	1	14	79
177	1	15	89
177	1	16	82
177	1	17	62
177	1	18	63
177	1	19	60
177	1	20	46
177	1	21	37
177	1	22	53
177	1	23	69
263	11	1	133
263	1	2	105
263	1	3	104
263	1	4	104
263	1	5	110
263	1	6	102
263	1	7	104
263	1	8	131
263	1	9	103
263	1	10	104
263	1	11	121
263	1	12	102
263	1	13	118
263	1	14	103
263	1	15	134
263	1	16	131
263	1	17	136
263	1	18	85
263	1	19	86
263	1	20	83
263	1	21	71
263	1	22	124
263	1	23	106
263	1	24	102
263	1	25	125
310	11	1	160
310	1	2	157
310	1	3	194
310	1	4	160
310	1	5	137
310	1	6	147
310	1	7	125
310	1	8	130
310	1	9	168
310	1	10	160
310	1	11	162
310	1	12	165
310	1	13	129
310	1	14	117
310	1	15	175
310	1	16	191
310	1	17	173
310	1	18	203
310	1	19	155
310	1	20	158
310	1	21	120
310	1	22	160
310	1	23	147
310	1	24	170
310	1	25	123
320	11	1	160
320	1	2	165
320	1	3	164
320	1	4	137
320	1	5	131
320	1	6	188
320	1	7	148
320	1	8	120
320	1	9	178
320	1	10	119
320	1	11	154
320	1	12	158
320	1	13	163
320	1	14	146
320	1	15	120
320	1	16	186
320	1	17	149
320	1	18	180
320	1	19	126
320	1	20	136
320	1	21	152
320	1	22	177
320	1	23	120
320	1	24	134
344	11	1	74
344	1	2	96
344	1	3	67
344	1	4	68
344	1	5	100
344	1	6	85
344	1	7	64
344	1	8	115
344	1	9	103
344	1	10	121
344	1	11	95
344	1	12	68
344	1	13	55
344	1	14	92
344	1	15	82
344	1	16	78
344	1	17	98
344	1	18	78
344	1	19	103
344	1	20	77
344	1	21	96
344	1	22	64
344	1	23	100
349	11	1	95
349	1	2	110
349	1	3	81
349	1	4	84
349	1	5	85
349	1	6	92
349	1	7	93
349	1	8	102
349	1	9	90
349	1	10	85
349	1	11	87
349	1	12	102
349	1	13	101
349	1	14	96
349	1	15	91
349	1	16	98
349	1	17	87
349	1	18	104
349	1	19	110
349	1	20	128
349	1	21	132
349	1	22	110
349	1	23	108
349	1	24	126
349	1	25	125
477	11	1	71
477	1	2	102
477	1	3	68
477	1	4	61
477	1	5	60
477	1	6	91
477	1	7	87
477	1	8	46
477	1	9	70
477	1	10	59
477	1	11	50
477	1	12	61
477	1	13	75
477	1	14	37
477	1	15	59
477	1	16	92
477	1	17	71
477	1	18	40
477	1	19	68
477	1	20	40
477	1	21	59
477	1	22	54
477	1	23	61
477	1	24	69
477	1	25	70
479	11	1	161
479	1	2	134
479	1	3	180
479	1	4	167
479	1	5	170
479	1	6	154
479	1	7	204
479	1	8	117
479	1	9	187
479	1	10	165
479	1	11	204
479	1	12	170
479	1	13	131
479	1	14	116
479	1	15	156
479	1	16	121
479	1	17	130
479	1	18	95
479	1	19	119
479	1	20	148
479	1	21	151
479	1	22	187
486	11	1	129
486	1	2	56
486	1	3	84
486	1	4	83
486	1	5	129
486	1	6	113
486	1	7	78
486	1	8	75
486	1	9	100
486	1	10	141
486	1	11	79
486	1	12	76
486	1	13	129
486	1	14	101
486	1	15	145
486	1	16	168
486	1	17	150
486	1	18	97
486	1	19	130
486	1	20	79
486	1	21	116
486	1	22	84
486	1	23	150
486	1	24	138
496	11	1	161
496	1	2	145
496	1	3	145
496	1	4	149
496	1	5	142
496	1	6	171
496	1	7	139
496	1	8	127
496	1	9	143
496	1	10	137
496	1	11	148
496	1	12	155
496	1	13	143
496	1	14	108
496	1	15	138
496	1	16	92
496	1	17	166
496	1	18	166
496	1	19	111
496	1	20	115
496	1	21	111
496	1	22	59
496	1	23	77
514	22	1	131
514	2	2	118
514	2	3	107
514	2	4	140
514	2	5	162
514	2	6	190
514	2	7	121
514	2	8	158
514	2	9	108
514	2	10	149
514	2	11	111
514	2	12	169
514	2	13	169
514	2	14	108
514	2	15	108
514	2	16	143
514	2	17	200
514	2	18	83
514	2	19	93
514	2	20	79
514	2	21	80
612	22	1	144
612	2	2	162
612	2	3	136
612	2	4	147
612	2	5	190
612	2	6	134
612	2	7	189
612	2	8	162
612	2	9	170
612	2	10	162
612	2	11	173
612	2	12	106
612	2	13	157
612	2	14	140
612	2	15	168
612	2	16	187
612	2	17	154
612	2	18	167
612	2	19	140
612	2	20	129
612	2	21	120
612	2	22	113
612	2	23	108
701	22	1	186
701	2	2	210
701	2	3	224
701	2	4	157
701	2	5	181
701	2	6	157
701	2	7	200
701	2	8	158
701	2	9	202
701	2	10	200
701	2	11	136
701	2	12	184
701	2	13	180
701	2	14	162
701	2	15	160
812	22	1	150
812	2	2	203
812	2	3	190
812	2	4	210
812	2	5	210
812	2	6	210
812	2	7	197
812	2	8	180
812	2	9	210
812	2	10	221
812	2	11	189
812	2	12	230
812	2	13	230
812	2	14	200
812	2	15	224
812	2	16	235
812	2	17	165
900	22	1	189
900	2	2	187
900	2	3	192
900	2	4	224
900	2	5	158
900	2	6	162
900	2	7	215
900	2	8	150
900	2	9	160
900	2	10	145
900	2	11	200
900	2	12	194
900	2	13	190
924	22	1	185
924	2	2	180
924	2	3	187
924	2	4	198
924	2	5	170
924	2	6	167
924	2	7	180
924	2	8	160
924	2	9	210
924	2	10	146
924	2	11	159
924	2	12	179
924	2	13	210
924	2	14	152
924	2	15	227
924	2	16	200
924	2	17	210
924	2	18	240
924	2	19	151
924	2	20	200
924	2	21	190
924	2	22	200
930	22	1	150
930	2	2	220
930	2	3	200
930	2	4	197
930	2	5	207
930	2	6	205
930	2	7	200
930	2	8	180
930	2	9	194
930	2	10	210
930	2	11	258
930	2	12	260
930	2	13	180
930	2	14	220
930	2	15	260
930	2	16	220
930	2	17	181
930	2	18	210
374	22	1	69
374	2	2	50
374	2	3	77
374	2	4	80
374	2	5	90
374	2	6	56
374	2	7	89
374	2	8	91
374	2	9	90
374	2	10	95
374	2	11	107
374	2	12	92
374	2	13	83
374	2	14	107
374	2	15	76
374	2	16	61
374	2	17	97
374	2	18	57
374	2	19	70
374	2	20	108
374	2	21	50
374	2	22	90
374	2	23	108
486	33	1	109
486	3	2	149
486	3	3	139
486	3	4	86
486	3	5	135
486	3	6	81
486	3	7	133
486	3	8	139
486	3	9	102
486	3	10	125
486	3	11	135
486	3	12	160
486	3	13	130
486	3	14	87
486	3	15	117
778	22	1	153
778	2	2	140
778	2	3	179
778	2	4	136
778	2	5	115
778	2	6	145
778	2	7	125
778	2	8	201
778	2	9	110
778	2	10	138
778	2	11	110
778	2	12	178
778	2	13	151
778	2	14	85
778	2	15	152
778	2	16	160
778	2	17	144
778	2	18	140
778	2	19	149
778	2	20	187
778	2	21	150
787	33	1	140
787	3	2	93
787	3	3	168
787	3	4	98
787	3	5	170
787	3	6	151
787	3	7	157
787	3	8	173
787	3	9	165
787	3	10	131
787	3	11	147
787	3	12	124
787	3	13	168
787	3	14	158
787	3	15	148
787	3	16	200
787	3	17	171
914	22	1	117
914	2	2	175
914	2	3	231
914	2	4	205
914	2	5	183
914	2	6	105
914	2	7	204
914	2	8	240
914	2	9	202
914	2	10	270
914	2	11	180
914	2	12	220
914	2	13	160
914	2	14	110
Batch 1: Grown during January - April 2007 in glasshouse with day/night temperature maintained between 24 0C - 30 0C/18 0C - 24 0C and supplementary lighting (total daylength of 16 hours)
Batch 2: Grown during April - July 2007 in glasshouse with day/night temperature maintained between 24 0C - 30 0C/18 0C - 24 0C and supplementary lighting (total daylength of 16 hours)
Batch 3: Grown during September - December 2007 in glasshouse with day/night temperature maintained between 24 0C - 30 0C/18 0C - 24 0C and supplementary lighting (total daylength of 16 hours)
