# Supplementary material for: Fine-Mapping and Identification of a Candidate Gene Underlying the d2 Dwarfing Phenotype in Pearl Millet, Cenchrus americanus (L.) Morrone
Source: G3 (Bethesda). 2013 Mar 1;3(3):563–72. doi: 10.1534/g3.113.005587 (PMC3583462; doi:10.1534/g3.113.005587)
Supplement: Supporting Information [file supp_3.3.563_TableS3.xlsx]

## Sheet: Tift 23DB x ICMP 451
Supplementary Table 3: Genotypic scores for d2 and 12 markers in 23 informative F2 plants from the cross Tift 23DB x ICMP 451
	Markers
F2 plants	PSM305	PSM344	Ca_Sb07g023430	Ca_Sb07g023440	Ca_Sb07g023520	Ca_Sb07g023630	Ca_Sb07g0237301	d2	Ca_Sb07g023810	Ca_Sb07g023910	R1963	Ca_Sb07g023840	B224C4P2
1	H	B	B	B	B	B	B	B	B	B	B	C	B
55	H	H	H	D	H	H	D	H	-	H	H	C	B
177	H	C	B	B	B	B	B	B	B	B	B	C	B
263	H	H	A	A	A	A	D	D	A	A	A	A	A
310	H	H	A	A	A	A	D	A	A	A	A	A	A
320	H	A	A	A	A	A	D	A	A	A	A	A	A
344	H	B	B	-	B	B	B	B	B	B	B	C	B
349	H	A	A	-	A	A	D	-	A	A	A	A	A
374	H	B	B	B	B	B	B	B	B	B	B	C	B
477	H	H	B	-	B	B	B	B	-	B	B	C	B
479	A	A	A	A	A	A	D	A	A	A	A	A	H
486	A	H	H	H	H	H	D	D	H	H	H	C	H
496	H	H	H	H	H	H	D	H	H	H	H	C	B
514	A	A	H	H	H	H	D	D	H	H	H	C	H
612	H	A	A	A	A	A	D	H	A	A	A	A	A
778	H	H	A	A	A	A	D	A	A	A	A	A	A
787	A	H	H	H	H	H	D	H	H	H	H	C	H
900	H	A	A	A	A	A	D	A	A	A	A	A	A
914	A	H	H	H	H	H	D	H	H	H	H	C	H
924	H	A	A	A	A	A	D	A	A	A	A	A	A
930	H	A	A	A	A	A	D	A	A	A	A	A	A
701	H	H	A	-	A	A	D	A	A	A	A	A	A
812	H	A	A	A	A	A	D	A	A	A	A	A	A
1 Sb0g023730 is the gene underlying the dw3 mutation in sorghum
