# Supplementary material for: Fine-Mapping and Identification of a Candidate Gene Underlying the d2 Dwarfing Phenotype in Pearl Millet, Cenchrus americanus (L.) Morrone
Source: G3 (Bethesda). 2013 Mar 1;3(3):563–72. doi: 10.1534/g3.113.005587 (PMC3583462; doi:10.1534/g3.113.005587)
Supplement: Supporting Information [file supp_3.3.563_TableS4.xlsx]

## Sheet: PT 732B x P1449-2
Supplementary Table 4: Genotypic scores for d2 and 11 markers in 16 informative F2 plants from the cross PT 732B x P1449-2
	Markers
F2 plants	PSM305	PSM344	Ca_Sb07g023430	Ca_Sb07g023520	Ca_Sb07g023630	Ca_Sb07g0237301	d2	Ca_Sb07g023810	Ca_Sb07g024020	Ca_Sb07g023910	R1963	B224C4_P2
18	A	A	H	-	H	D	-	H	D	H	H	H
20	B	B	H	-	H	D	D	H	D	H	H	H
24	B	B	H	H	H	D	D	H	D	H	H	H
134	B	B	H	-	H	-	D	H	D	H	H	H
252	H	H	-	-	H	-	D	-	-	-	A	A
384	H	H	B	B	B	B	B	B	B	B	B	B
388	A	A	H	H	H	D	D	H	-	H	H	H
390	H	H	H	-	H	D	D	B	B	B	B	B
411	A	A	A	-	A	D	D	A	A	A	A	A
494	H	H	A	A	A	D	D	A	A	A	A	A
510	H	H	B	B	B	B	B	B	B	B	B	B
519	B	B	H	H	H	D	D	H	D	H	H	H
602	B	B	H	H	H	D	D	H	H	H	H	H
666	H	H	H	H	H	D	D	A	A	A	A	A
679	B	B	B	B	B	B	B	B	B	B	B	B
695	B	B	H	H	H	D	D	H	H	H	H	H
1 Sb0g023730 is the gene underlying the dw3 mutation in sorghum
