# Supplementary material for: Fine-Mapping and Identification of a Candidate Gene Underlying the d2 Dwarfing Phenotype in Pearl Millet, Cenchrus americanus (L.) Morrone
Source: G3 (Bethesda). 2013 Mar 1;3(3):563–72. doi: 10.1534/g3.113.005587 (PMC3583462; doi:10.1534/g3.113.005587)
Supplement: Supporting Information [file supp_3.3.563_TableS5.xlsx]

## Sheet: Supplementary Table
Supplementary Table 5: Annotated genes in the distal 10 Mb of sorghum chromosome 7 and their orthologs in Setaria italica, Oryza sativa and Brachypodium distachyon. For each gene, the start and end positions are given.
Si	5posSi	3posSi	Sichr	Sb	5posSb	3posSb	Sbchr	Os	5posOs	3posOs	Oschr	Bd	5posBd	3posBd	Bdchr
Si015770m	27519352	27517355	Si6	Sb07g020940.1	54431727	54429623	Sb7	Os08t0429800-00	20852024	20849388	Os8	Bradi3g36430.1	38773736	38771478	Bd3
Si013148m	27528315	27524293	Si6	Sb07g020950.1	54441481	54436964	Sb7	Os08t0430000-01	20870395	20864105	Os8	Bradi3g36440.1	38795688	38789127	Bd3
Si015053m	27560405	27558871	Si6	Sb07g020970.1	54508126	54506740	Sb7	#N/A	#N/A	#N/A	#N/A	#N/A	#N/A	#N/A	#N/A
Si014574m	27593077	27589346	Si6	Sb07g021000.1	54573188	54569020	Sb7	Os08t0430600-01	20908450	20905240	Os8	#N/A	#N/A	#N/A	#N/A
Si013897m	27612918	27608799	Si6	Sb07g021020.1	54703627	54699081	Sb7	Os08t0430700-01	20912894	20909180	Os8	Bradi3g36490.1	38843496	38838925	Bd3
Si013379m	27687574	27692727	Si6	Sb07g021050.1	54731529	54736732	Sb7	Os08t0431100-01	20936032	20940929	Os8	Bradi3g36500.1	38858107	38862765	Bd3
Si013233m	27695365	27698481	Si6	Sb07g021060.1	54739112	54742075	Sb7	Os08t0431200-00	20943164	20946421	Os8	Bradi3g36510.1	38865696	38869484	Bd3
Si013678m	27701692	27698770	Si6	Sb07g021070.1	54745468	54742570	Sb7	Os08t0431300-01	20950263	20946837	Os8	Bradi3g36520.1	38871797	38869379	Bd3
Si015967m	27701969	27702737	Si6	Sb07g021080.1	54745943	54746505	Sb7	Os08t0431500-01	20961593	20962315	Os8	Bradi3g36530.1	38872064	38872984	Bd3
Si015538m	27742597	27740292	Si6	Sb07g021100.1	54806202	54803275	Sb7	#N/A	#N/A	#N/A	#N/A	#N/A	#N/A	#N/A	#N/A
Si014885m	27752365	27752109	Si6	Sb07g021110.1	54818223	54815604	Sb7	#N/A	#N/A	#N/A	#N/A	#N/A	#N/A	#N/A	#N/A
Si015230m	27794357	27795091	Si6	Sb07g021140.1	54912697	54913470	Sb7	Os08t0432300-00	21019205	21020118	Os8	Bradi3g36590.1	38962350	38964950	Bd3
Si014569m	27840223	27835820	Si6	Sb07g021160.1	54980875	54976512	Sb7	Os08t0432500-01	21035985	21033062	Os8	Bradi3g36600.1	38985068	38981488	Bd3
Si013911m	27846080	27843293	Si6	Sb07g021170.1	54990997	54988446	Sb7	Os08t0432800-01	21065260	21062283	Os8	Bradi3g36610.1	38992634	38990223	Bd3
Si014398m	27864385	27860754	Si6	Sb07g021180.1	55026354	55022216	Sb7	Os08t0433100-01	21091952	21088082	Os8	Bradi3g36630.1	39013209	39009138	Bd3
Si014334m	27867510	27870331	Si6	Sb07g021190.1	55031692	55034366	Sb7	Os08t0433200-01	21098742	21101563	Os8	Bradi3g36640.1	39034937	39037589	Bd3
Si014973m	28063962	28065183	Si6	Sb07g021200.1	55123680	55125016	Sb7	Os08t0433500-00	21115961	21114311	Os8	Bradi3g36670.1	39051105	39050093	Bd3
Si013994m	28069317	28073105	Si6	Sb07g021210.1	55136162	55137743	Sb7	#N/A	#N/A	#N/A	#N/A	#N/A	#N/A	#N/A	#N/A
Si013903m	28076371	28075086	Si6	Sb07g021230.1	55153588	55152104	Sb7	#N/A	#N/A	#N/A	#N/A	#N/A	#N/A	#N/A	#N/A
Si015626m	28081012	28080174	Si6	Sb07g021240.1	55156366	55155045	Sb7	Os08t0433600-01	21124068	21122206	Os8	Bradi3g36690.1	39059676	39058303	Bd3
Si013868m	28090131	28094307	Si6	Sb07g021250.1	55185950	55193099	Sb7	#N/A	#N/A	#N/A	#N/A	#N/A	#N/A	#N/A	#N/A
Si014351m	28095059	28096388	Si6	Sb07g021260.1	55195850	55197413	Sb7	#N/A	#N/A	#N/A	#N/A	#N/A	#N/A	#N/A	#N/A
Si014251m	28097754	28100786	Si6	Sb07g021270.1	55198141	55206263	Sb7	#N/A	#N/A	#N/A	#N/A	#N/A	#N/A	#N/A	#N/A
Si014218m	28184527	28186386	Si6	Sb07g021290.1	55255162	55256775	Sb7	Os08t0434700-01	21180050	21177948	Os8	#N/A	#N/A	#N/A	#N/A
Si015800m	28193384	28191242	Si6	Sb07g021300.1	55278026	55267891	Sb7	#N/A	#N/A	#N/A	#N/A	Bradi3g36700.1	39073243	39079856	Bd3
Si013547m	28218701	28221584	Si6	Sb07g021320.1	55319787	55322119	Sb7	#N/A	#N/A	#N/A	#N/A	Bradi3g37140.1	39448803	39446292	Bd3
Si014400m	28224377	28222328	Si6	Sb07g021330.1	55324690	55322913	Sb7	#N/A	#N/A	#N/A	#N/A	Bradi3g37130.1	39443402	39445334	Bd3
Si015461m	28229403	28228178	Si6	Sb07g021340.1	55331828	55330041	Sb7	#N/A	#N/A	#N/A	#N/A	Bradi3g37120.1	39437778	39439742	Bd3
Si013526m	28232481	28236399	Si6	Sb07g021350.1	55336111	55339757	Sb7	Os08t0436100-01	21278231	21282302	Os8	#N/A	#N/A	#N/A	#N/A
Si014318m	28237364	28238462	Si6	Sb07g021360.1	55341432	55340473	Sb7	Os08t0436400-00	21293494	21294168	Os8	Bradi3g37100.1	39423294	39422149	Bd3
Si014106m	28242166	28245247	Si6	Sb07g021390.1	55352924	55355732	Sb7	Os08t0436600-01	21296692	21299750	Os8	Bradi4g30170.1	35846488	35850569	Bd4
Si015514m	28249904	28251314	Si6	Sb07g021400.1	55366525	55367889	Sb7	Os08t0436700-01	21306231	21308255	Os8	Bradi3g37070.1	39409505	39408777	Bd3
Si014183m	28267026	28268564	Si6	Sb07g021420.1	55382361	55383547	Sb7	#N/A	#N/A	#N/A	#N/A	Bradi3g37050.1	39399446	39398600	Bd3
Si015706m	28415782	28417375	Si6	Sb07g021480.1	55530121	55532024	Sb7	Os08t0438600-01	21402624	21405666	Os8	Bradi3g37030.1	39360287	39358492	Bd3
Si013555m	28442161	28437951	Si6	Sb07g021500.1	55544347	55538692	Sb7	#N/A	#N/A	#N/A	#N/A	Bradi3g37020.1	39342680	39348274	Bd3
Si013442m	28453822	28466604	Si6	Sb07g021510.1	55546609	55568329	Sb7	Os08t0439100-01	21425645	21440754	Os8	Bradi3g37010.1	39339649	39321834	Bd3
Si014989m	28471435	28475360	Si6	Sb07g021520.1	55570780	55574597	Sb7	Os08t0439150-00	21443597	21447545	Os8	#N/A	#N/A	#N/A	#N/A
Si013823m	28480397	28481898	Si6	Sb07g021540.1	55643380	55644636	Sb7	Os08t0439600-00	21481340	21482808	Os8	Bradi3g36990.1	39309460	39307918	Bd3
Si015811m	28490319	28486984	Si6	Sb07g021550.1	55695036	55691201	Sb7	#N/A	#N/A	#N/A	#N/A	#N/A	#N/A	#N/A	#N/A
Si014394m	28502151	28503598	Si6	Sb07g021570.1	55702494	55703805	Sb7	Os08t0439900-01	21485716	21487451	Os8	Bradi3g36980.1	39304197	39302318	Bd3
Si014516m	28516363	28517395	Si6	Sb07g021580.1	55712414	55713535	Sb7	Os08t0440100-01	21495499	21496452	Os8	Bradi3g36970.1	39301394	39300442	Bd3
Si013448m	28518592	28522852	Si6	Sb07g021600.1	55727494	55731460	Sb7	Os08t0440200-01	21498977	21505173	Os8	Bradi3g36960.1	39300027	39296639	Bd3
Si013918m	28526392	28527940	Si6	Sb07g021610.1	55736007	55737251	Sb7	Os08t0440300-01	21506755	21507975	Os8	Bradi3g36950.1	39290100	39288928	Bd3
Si014440m	28533885	28530885	Si6	Sb07g021620.1	55743528	55739621	Sb7	Os08t0440500-01	21524741	21521604	Os8	Bradi3g36940.1	39283958	39286959	Bd3
Si013613m	28541591	28545983	Si6	Sb07g021630.1	55756951	55761359	Sb7	Os08t0440800-01	21533793	21538779	Os8	Bradi3g36930.1	39278453	39274981	Bd3
Si013982m	28549869	28546115	Si6	Sb07g021640.1	55767230	55762702	Sb7	Os08t0440900-01	21541707	21538970	Os8	Bradi3g36920.1	39270888	39274887	Bd3
Si013722m	28556400	28558393	Si6	Sb07g021660.1	55773733	55775587	Sb7	#N/A	#N/A	#N/A	#N/A	Bradi3g36910.1	39268351	39266775	Bd3
Si014686m	28569285	28570077	Si6	Sb07g021670.1	55836005	55836567	Sb7	Os08t0441400-01	21588910	21593163	Os8	Bradi3g36900.1	39253446	39252567	Bd3
Si014244m	28596049	28598199	Si6	Sb07g021700.1	55892391	55895213	Sb7	Os08t0441600-01	21611481	21613767	Os8	Bradi3g36880.1	39226040	39223789	Bd3
Si013919m	28601403	28598507	Si6	Sb07g021710.1	55899189	55895709	Sb7	Os08t0441900-00	21621819	21619344	Os8	Bradi3g36870.1	39221717	39223364	Bd3
Si015310m	28656808	28659232	Si6	Sb07g021720.1	55922271	55925794	Sb7	#N/A	#N/A	#N/A	#N/A	#N/A	#N/A	#N/A	#N/A
Si013787m	28702190	28698955	Si6	Sb07g021750.1	55970215	55966612	Sb7	Os09t0422000-01	15962324	15958010	Os9	Bradi3g36860.1	39215903	39219141	Bd3
Si013480m	28710138	28706682	Si6	Sb07g021770.1	56001106	55996991	Sb7	Os08t0442000-01	21631121	21627577	Os8	Bradi4g30550.1	36305964	36301558	Bd4
Si014250m	28733941	28737161	Si6	Sb07g021780.1	56016493	56019595	Sb7	Os08t0442300-01	21639910	21642375	Os8	Bradi3g36840.1	39206285	39203117	Bd3
Si015185m	28744740	28745990	Si6	Sb07g021790.1	56022256	56024631	Sb7	Os08t0442350-01	21643144	21646591	Os8	Bradi3g36830.1	39201006	39198134	Bd3
Si013842m	28752552	28757040	Si6	Sb07g021800.1	56027968	56032037	Sb7	Os08t0442400-01	21652099	21656494	Os8	Bradi4g30620.1	36372483	36375685	Bd4
Si015238m	28763207	28765571	Si6	Sb07g021810.1	56047648	56059651	Sb7	#N/A	#N/A	#N/A	#N/A	#N/A	#N/A	#N/A	#N/A
Si013371m	28772867	28766933	Si6	Sb07g021820.1	56066616	56060836	Sb7	Os08t0442700-01	21671618	21666170	Os8	Bradi3g36800.1	39176215	39173048	Bd3
Si015178m	28859955	28860821	Si6	Sb07g021870.1	56091992	56093048	Sb7	#N/A	#N/A	#N/A	#N/A	#N/A	#N/A	#N/A	#N/A
Si014752m	28865035	28861391	Si6	Sb07g021880.1	56101871	56094212	Sb7	Os08t0444100-01	21724319	21720075	Os8	#N/A	#N/A	#N/A	#N/A
Si014772m	28884264	28884958	Si6	Sb07g021900.1	56134427	56133866	Sb7	Os08t0444500-00	21742188	21741449	Os8	Bradi3g37180.1	39486336	39486082	Bd3
Si015575m	28913823	28917132	Si6	Sb07g021915.1	56169310	56182545	Sb7	#N/A	#N/A	#N/A	#N/A	#N/A	#N/A	#N/A	#N/A
Si013282m	28953028	28949336	Si6	Sb07g021920.1	56197166	56200721	Sb7	Os08t0445700-01	21810273	21814113	Os8	Bradi3g37200.1	39518523	39521931	Bd3
Si013150m	28960054	28956170	Si6	Sb07g021940.1	56221605	56219220	Sb7	Os08t0446200-01	21850124	21844532	Os8	Bradi3g37210.1	39529933	39524188	Bd3
Si015091m	29033880	29032162	Si6	Sb07g021950.1	56231062	56227253	Sb7	#N/A	#N/A	#N/A	#N/A	#N/A	#N/A	#N/A	#N/A
Si014529m	29065060	29065832	Si6	Sb07g021970.1	56264701	56265403	Sb7	Os08t0446800-01	21893186	21894070	Os8	Bradi3g37230.1	39578247	39579112	Bd3
Si013423m	29112826	29107955	Si6	Sb07g021980.1	56278625	56272736	Sb7	Os08t0447000-01	21911163	21906101	Os8	Bradi3g37240.1	39589995	39585166	Bd3
Si013381m	29121022	29116071	Si6	Sb07g021990.1	56287772	56282581	Sb7	Os08t0447200-01	21928604	21923092	Os8	Bradi3g37260.1	39619576	39614520	Bd3
Si013237m	29137640	29132114	Si6	Sb07g022020.1	56320304	56314021	Sb7	Os08t0447500-01	21942457	21939632	Os8	Bradi3g37280.1	39633919	39628250	Bd3
Si014987m	29140492	29144397	Si6	Sb07g022030.1	56322583	56326339	Sb7	Os08t0447900-01	21957313	21961112	Os8	Bradi3g37290.1	39635821	39639272	Bd3
Si014518m	29158011	29159085	Si6	Sb07g022050.1	56345584	56346531	Sb7	Os08t0448100-01	21972319	21973266	Os8	Bradi3g37310.1	39662590	39664034	Bd3
Si015182m	29177798	29181165	Si6	Sb07g022070.1	56351870	56355003	Sb7	#N/A	#N/A	#N/A	#N/A	#N/A	#N/A	#N/A	#N/A
Si015000m	29225788	29226525	Si6	Sb07g022090.1	56373801	56378819	Sb7	Os08t0450100-01	22066074	22069562	Os8	Bradi3g37340.1	39737232	39740844	Bd3
Si015620m	29229464	29227273	Si6	Sb07g022100.1	56381793	56379661	Sb7	Os08t0450200-01	22072060	22069617	Os8	Bradi4g30980.1	36732769	36730729	Bd4
Si013116m	29238969	29249623	Si6	Sb07g022110.1	56408168	56417869	Sb7	Os08t0450700-01	22091709	22094385	Os8	Bradi3g37350.1	39745652	39754283	Bd3
Si015776m	29253043	29253681	Si6	Sb07g022120.1	56419808	56420485	Sb7	#N/A	#N/A	#N/A	#N/A	Bradi3g37360.1	39755419	39755985	Bd3
Si013288m	29255937	29266077	Si6	Sb07g022130.1	56451126	56468930	Sb7	Os08t0451000-01	22101825	22112444	Os8	#N/A	#N/A	#N/A	#N/A
Si014510m	29286099	29287276	Si6	Sb07g022140.1	56477437	56478614	Sb7	Os08t0451200-01	22122107	22123220	Os8	Bradi3g37390.1	39812737	39813483	Bd3
Si014912m	29288340	29288630	Si6	Sb07g022150.1	56481494	56481802	Sb7	#N/A	#N/A	#N/A	#N/A	#N/A	#N/A	#N/A	#N/A
Si013293m	29299284	29291697	Si6	Sb07g022155.1	56493183	56485801	Sb7	#N/A	#N/A	#N/A	#N/A	Bradi4g31010.1	36758924	36753281	Bd4
Si015426m	29311747	29312822	Si6	Sb07g022160.1	56501258	56504350	Sb7	Os08t0451800-01	22192314	22193642	Os8	Bradi3g37410.1	39892164	39890931	Bd3
Si013266m	29344899	29347932	Si6	Sb07g022170.1	56519422	56522244	Sb7	Os08t0452100-00	22199076	22201540	Os8	Bradi3g37460.1	39950269	39952795	Bd3
Si015420m	29354302	29356674	Si6	Sb07g022180.1	56554228	56555887	Sb7	#N/A	#N/A	#N/A	#N/A	#N/A	#N/A	#N/A	#N/A
Si015405m	29365292	29366167	Si6	Sb07g022190.1	56579874	56580293	Sb7	Os08t0452500-01	22224797	22225711	Os8	Bradi3g37470.1	39978172	39978944	Bd3
Si014498m	29398946	29400849	Si6	Sb07g022220.1	56624679	56626157	Sb7	#N/A	#N/A	#N/A	#N/A	#N/A	#N/A	#N/A	#N/A
Si014628m	29412683	29414350	Si6	Sb07g022240.1	56673459	56674712	Sb7	Os08t0453200-01	22278146	22279728	Os8	Bradi4g31110.1	36874262	36875326	Bd4
Si013184m	29426479	29435514	Si6	Sb07g022250.1	56694227	56703622	Sb7	Os08t0453700-00	22298687	22299643	Os8	Bradi3g37530.1	40027710	40034645	Bd3
Si014089m	29441010	29435700	Si6	Sb07g022260.1	56711928	56704133	Sb7	Os08t0453800-00	22315467	22308074	Os8	Bradi3g37540.1	40039822	40035915	Bd3
Si015027m	29469607	29470275	Si6	Sb07g022265.1	56721893	56722573	Sb7	#N/A	#N/A	#N/A	#N/A	#N/A	#N/A	#N/A	#N/A
Si015365m	29476758	29477770	Si6	Sb07g022270.1	56730875	56732034	Sb7	Os08t0455600-01	22422612	22424129	Os8	Bradi3g37570.1	40078675	40080331	Bd3
Si014493m	29503803	29506517	Si6	Sb07g022290.1	56747991	56750850	Sb7	Os08t0455800-01	22446478	22449021	Os8	Bradi3g37590.1	40090109	40092815	Bd3
Si014761m	29546809	29547318	Si6	Sb07g022340.1	56806027	56806470	Sb7	#N/A	#N/A	#N/A	#N/A	#N/A	#N/A	#N/A	#N/A
Si014893m	29551853	29552218	Si6	Sb07g022360.1	56813472	56813906	Sb7	#N/A	#N/A	#N/A	#N/A	#N/A	#N/A	#N/A	#N/A
Si014958m	29589647	29588343	Si6	Sb07g022365.1	56817456	56815370	Sb7	#N/A	#N/A	#N/A	#N/A	#N/A	#N/A	#N/A	#N/A
Si013654m	29680947	29678289	Si6	Sb07g022400.1	56895670	56893234	Sb7	Os08t0457400-01	22506620	22503884	Os8	Bradi3g37600.1	40106471	40104270	Bd3
Si014915m	29689083	29690733	Si6	Sb07g022420.1	56948429	56952070	Sb7	#N/A	#N/A	#N/A	#N/A	Bradi3g37610.1	40115918	40118135	Bd3
Si013331m	29698306	29702274	Si6	Sb07g022430.1	56954603	56958132	Sb7	Os08t0457600-01	22534553	22538408	Os8	Bradi3g37620.1	40122476	40126558	Bd3
Si014421m	29706014	29708343	Si6	Sb07g022440.1	56963810	56966686	Sb7	Os08t0458200-01	22550405	22552866	Os8	#N/A	#N/A	#N/A	#N/A
Si015547m	29712879	29708998	Si6	Sb07g022445.1	56978980	56974433	Sb7	#N/A	#N/A	#N/A	#N/A	#N/A	#N/A	#N/A	#N/A
Si013222m	29745862	29740430	Si6	Sb07g022460.1	57047226	57045896	Sb7	Os08t0459100-01	22616888	22610373	Os8	Bradi3g37630.1	40150813	40143842	Bd3
Si014411m	29749632	29746965	Si6	Sb07g022480.1	57058203	57054956	Sb7	Os08t0459300-01	22620485	22618084	Os8	Bradi3g37640.1	40155810	40153397	Bd3
Si015040m	29761035	29760052	Si6	Sb07g022490.1	57066484	57065311	Sb7	#N/A	#N/A	#N/A	#N/A	#N/A	#N/A	#N/A	#N/A
Si013880m	29767811	29772798	Si6	Sb07g022500.1	57077426	57081228	Sb7	Os08t0459600-01	22635190	22638681	Os8	Bradi3g37650.1	40161986	40158256	Bd3
Si015325m	29779793	29779005	Si6	Sb07g022510.1	57096590	57095928	Sb7	Os08t0459700-00	22642032	22641095	Os8	#N/A	#N/A	#N/A	#N/A
Si014441m	29801472	29800593	Si6	Sb07g022520.1	57105468	57104483	Sb7	Os08t0460000-01	22647050	22646113	Os8	Bradi3g37670.1	40198180	40197183	Bd3
Si013569m	29830378	29827236	Si6	Sb07g022530.1	57128156	57125192	Sb7	Os08t0460600-01	22706564	22704858	Os8	Bradi3g37690.1	40249573	40246994	Bd3
Si013841m	29902792	29908383	Si6	Sb07g022540.1	57159233	57163838	Sb7	Os08t0462700-01	22790064	22795554	Os8	Bradi3g37710.1	40264939	40270322	Bd3
Si015510m	29910637	29909708	Si6	Sb07g022550.1	57169590	57168616	Sb7	Os08t0462800-01	22800609	22799345	Os8	Bradi4g31580.1	37324516	37323352	Bd4
Si015374m	29918400	29917351	Si6	Sb07g022560.1	57181707	57180775	Sb7	Os08t0462900-01	22804416	22803252	Os8	Bradi3g37730.1	40282010	40281057	Bd3
Si014125m	29976404	29978271	Si6	Sb07g022570.1	57198318	57199295	Sb7	Os08t0463500-01	22842809	22844044	Os8	Bradi3g37740.1	40295208	40296173	Bd3
Si014050m	29994000	29996728	Si6	Sb07g022580.1	57210772	57212939	Sb7	Os08t0463900-01	22860982	22863050	Os8	Bradi3g37770.1	40315414	40317737	Bd3
Si014010m	30012738	30010043	Si6	Sb07g022590.1	57218190	57215224	Sb7	Os08t0464000-01	22869272	22865147	Os8	Bradi3g37790.1	40331510	40329009	Bd3
Si013915m	30020912	30024435	Si6	Sb07g022600.1	57225068	57226184	Sb7	Os08t0464400-01	22896935	22902442	Os8	Bradi3g37800.1	40333112	40337442	Bd3
Si015686m	30069242	30070758	Si6	Sb07g022640.1	57284940	57283421	Sb7	#N/A	#N/A	#N/A	#N/A	Bradi3g37820.1	40363052	40361595	Bd3
Si013612m	30094311	30089555	Si6	Sb07g022670.1	57317111	57311597	Sb7	Os08t0465800-01	22970736	22966741	Os8	Bradi3g37830.1	40377346	40373403	Bd3
Si013537m	30096557	30101620	Si6	Sb07g022680.1	57325713	57328741	Sb7	Os08t0466050-01	22975613	22981056	Os8	Bradi3g37840.1	40381599	40387320	Bd3
Si015579m	30115816	30113980	Si6	Sb07g022690.1	57345934	57344272	Sb7	Os09t0448500-00	17471795	17473819	Os9	Bradi3g37860.1	40397992	40396380	Bd3
Si013845m	30170782	30172011	Si6	Sb07g022710.1	57425345	57426553	Sb7	Os08t0467300-01	23071237	23072800	Os8	Bradi3g37900.1	40431369	40432715	Bd3
Si013901m	30185502	30177843	Si6	Sb07g022720.1	57437841	57432080	Sb7	Os08t0467400-01	23082973	23075102	Os8	Bradi3g37910.1	40440960	40435157	Bd3
Si014632m	30206206	30207395	Si6	Sb07g022730.1	57440784	57441571	Sb7	Os08t0467500-01	23084553	23085829	Os8	Bradi3g37920.1	40444661	40446006	Bd3
Si013598m	30212237	30214501	Si6	Sb07g022740.1	57446850	57448797	Sb7	Os08t0467600-00	23089279	23091140	Os8	Bradi3g37930.1	40447646	40449253	Bd3
Si013224m	30239532	30244210	Si6	Sb07g022750.1	57473717	57478485	Sb7	Os08t0468100-01	23121236	23126512	Os8	Bradi3g37940.1	40463861	40468769	Bd3
Si014982m	30250350	30251675	Si6	Sb07g022780.1	57495215	57496717	Sb7	Os08t0469000-00	23153629	23155082	Os8	Bradi4g31860.1	37635318	37636972	Bd4
Si013764m	30270961	30272510	Si6	Sb07g022790.1	57511023	57512372	Sb7	Os08t0469100-01	23157309	23158606	Os8	#N/A	#N/A	#N/A	#N/A
Si015552m	30312914	30313871	Si6	Sb07g022810.1	57529190	57530378	Sb7	#N/A	#N/A	#N/A	#N/A	Bradi3g37960.1	40479088	40479739	Bd3
Si013814m	30316347	30314662	Si6	Sb07g022820.1	57532741	57530881	Sb7	Os08t0469500-01	23167435	23165635	Os8	Bradi3g37970.1	40486149	40484369	Bd3
Si015733m	30337666	30338822	Si6	Sb07g022830.1	57557667	57559719	Sb7	Os08t0469700-01	23173526	23175609	Os8	Bradi3g38270.1	40803966	40801872	Bd3
Si015349m	30446446	30447168	Si6	Sb07g022920.1	57707881	57707072	Sb7	Os08t0471401-00	23283281	23282541	Os8	Bradi3g38250.1	40780599	40779841	Bd3
Si013432m	30476442	30480764	Si6	Sb07g022930.1	57739193	57739570	Sb7	Os08t0471800-01	23301219	23305405	Os8	Bradi3g38230.1	40770872	40760802	Bd3
Si015139m	30484545	30486725	Si6	Sb07g022940.1	57747622	57748451	Sb7	#N/A	#N/A	#N/A	#N/A	#N/A	#N/A	#N/A	#N/A
Si013718m	30494777	30489892	Si6	Sb07g022950.1	57757422	57754508	Sb7	#N/A	#N/A	#N/A	#N/A	Bradi3g38210.1	40747810	40751599	Bd3
Si013904m	30497939	30500723	Si6	Sb07g022965.1	57772162	57776774	Sb7	Os09t0456200-01	17896096	17900009	Os9	Bradi3g38200.1	40744954	40739538	Bd3
Si013855m	30548359	30546941	Si6	Sb07g022970.1	57808864	57807596	Sb7	Os08t0472400-00	23350570	23348696	Os8	Bradi3g38170.1	40655642	40656841	Bd3
Si013627m	30572432	30581807	Si6	Sb07g022980.1	57821297	57828384	Sb7	Os08t0472600-01	23361330	23369486	Os8	Bradi3g38160.1	40648752	40642723	Bd3
Si013619m	30588968	30584807	Si6	Sb07g022990.1	57837924	57832495	Sb7	Os08t0472800-01	23382168	23376619	Os8	Bradi3g38150.1	40633521	40637671	Bd3
Si013755m	30612863	30614824	Si6	Sb07g023010.1	57869319	57870970	Sb7	#N/A	#N/A	#N/A	#N/A	#N/A	#N/A	#N/A	#N/A
Si013789m	30625171	30627102	Si6	Sb07g023020.1	57874031	57875893	Sb7	Os08t0473900-01	23429295	23431279	Os8	#N/A	#N/A	#N/A	#N/A
Si014237m	30658348	30659423	Si6	Sb07g023030.1	57890002	57890892	Sb7	Os08t0474000-01	23441862	23442942	Os8	#N/A	#N/A	#N/A	#N/A
Si015568m	30671864	30672473	Si6	Sb07g023040.1	57901671	57902598	Sb7	Os08t0474100-00	23464113	23464793	Os8	Bradi3g38120.1	40590429	40589703	Bd3
Si014396m	30679900	30679055	Si6	Sb07g023050.1	57908660	57907884	Sb7	Os08t0474500-01	23473716	23472713	Os8	#N/A	#N/A	#N/A	#N/A
Si013290m	30684149	30692079	Si6	Sb07g023060.1	57915003	57922434	Sb7	Os08t0474700-01	23478718	23490928	Os8	Bradi3g38100.1	40578352	40571042	Bd3
Si013922m	30693960	30692660	Si6	Sb07g023070.1	57924283	57922904	Sb7	#N/A	#N/A	#N/A	#N/A	#N/A	#N/A	#N/A	#N/A
Si014909m	30696655	30697683	Si6	Sb07g023100.1	57951069	57951380	Sb7	#N/A	#N/A	#N/A	#N/A	#N/A	#N/A	#N/A	#N/A
Si015570m	30712569	30713540	Si6	Sb07g023140.1	57977647	57978651	Sb7	Os08t0475300-00	23505179	23506141	Os8	Bradi3g38050.1	40547236	40545946	Bd3
Si014957m	30746060	30746362	Si6	Sb07g023150.1	57996209	57996499	Sb7	Os08t0475500-00	23513466	23513911	Os8	#N/A	#N/A	#N/A	#N/A
Si013479m	30759561	30763635	Si6	Sb07g023160.1	58025083	58030116	Sb7	Os08t0476000-01	23535618	23538243	Os8	Bradi3g38030.1	40531399	40528631	Bd3
Si014292m	30773218	30769350	Si6	Sb07g023170.1	58037425	58041634	Sb7	Os08t0476300-01	23551942	23556311	Os8	Bradi3g38020.1	40525868	40522524	Bd3
Si015001m	30786907	30787665	Si6	Sb07g023190.1	58052377	58053183	Sb7	Os08t0476600-00	23563413	23564264	Os8	Bradi4g32450.1	38115298	38116092	Bd4
Si013779m	30811445	30809057	Si6	Sb07g023200.1	58060262	58057883	Sb7	Os08t0476900-01	23582537	23579898	Os8	Bradi3g38280.1	40809098	40805454	Bd3
Si013832m	30834749	30831993	Si6	Sb07g023220.1	58094032	58087984	Sb7	Os08t0477500-01	23636635	23633544	Os8	Bradi3g38310.1	40848229	40845675	Bd3
Si014331m	30850719	30848738	Si6	Sb07g023240.1	58140226	58138759	Sb7	Os08t0477600-01	23642178	23639870	Os8	Bradi3g38320.1	40851322	40850005	Bd3
Si013857m	30853621	30854879	Si6	Sb07g023250.1	58147262	58149122	Sb7	Os08t0477700-00	23645561	23646751	Os8	Bradi3g38330.1	40857770	40859399	Bd3
Si013586m	30872052	30876191	Si6	Sb07g023270.1	58162015	58166795	Sb7	Os08t0477800-01	23649847	23654389	Os8	#N/A	#N/A	#N/A	#N/A
Si014356m	30879533	30880354	Si6	Sb07g023280.1	58171209	58172047	Sb7	Os08t0477900-00	23660588	23661393	Os8	Bradi3g38360.1	40889678	40890512	Bd3
Si014326m	30888411	30884943	Si6	Sb07g023310.1	58185560	58182692	Sb7	Os08t0478100-01	23667093	23664753	Os8	#N/A	#N/A	#N/A	#N/A
Si014548m	30891483	30888642	Si6	Sb07g023320.1	58190510	58187442	Sb7	Os08t0478200-01	23670150	23667301	Os8	Bradi3g38390.1	40904251	40900266	Bd3
Si013189m	30909015	30901831	Si6	Sb07g023330.1	58209841	58201628	Sb7	Os08t0478500-01	23689137	23681707	Os8	Bradi3g38400.1	40914251	40907159	Bd3
Si014081m	30926874	30925193	Si6	Sb07g023340.1	58240533	58239037	Sb7	Os08t0478700-01	23702402	23701115	Os8	Bradi3g38410.1	40929152	40927527	Bd3
Si013976m	30954917	30957364	Si6	Sb07g023350.1	58272425	58275706	Sb7	Os08t0479300-01	23736014	23739078	Os8	Bradi3g38420.1	40944035	40946188	Bd3
Si015340m	30992908	30992012	Si6	Sb07g023360.1	58295592	58294657	Sb7	Os08t0479400-01	23753387	23751497	Os8	Bradi3g38430.1	40963770	40962856	Bd3
Si013759m	31041920	31038756	Si6	Sb07g023380.1	58317795	58315159	Sb7	Os09t0466900-01	18444427	18440738	Os9	Bradi3g38440.1	40977019	40973787	Bd3
Si014858m	31073409	31077004	Si6	Sb07g023390.1	58335679	58340510	Sb7	Os08t0480000-01	23800637	23805525	Os8	Bradi3g38450.1	40981664	40985781	Bd3
Si014015m	31119006	31122030	Si6	Sb07g029230.1	64307977	64305706	Sb7	Os08t0483600-01	23974492	23971854	Os8	Bradi3g38520.1	41019211	41026783	Bd3
Si014246m	31122441	31124482	Si6	Sb07g029220.1	64305272	64302614	Sb7	Os08t0483200-01	23964197	23959200	Os8	Bradi3g38530.1	41027506	41032571	Bd3
Si014393m	31130198	31131397	Si6	Sb07g029210.1	64284260	64283578	Sb7	Os08t0483100-01	23959115	23957868	Os8	#N/A	#N/A	#N/A	#N/A
Si013281m	31152394	31144751	Si6	Sb07g029190.1	64249553	64258693	Sb7	Os08t0482100-01	23922304	23931478	Os8	Bradi3g38560.1	41051552	41042178	Bd3
Si013529m	31158035	31154413	Si6	Sb07g029180.1	64241342	64248209	Sb7	Os08t0481950-01	23917387	23921279	Os8	Bradi3g38570.1	41056691	41052702	Bd3
Si013503m	31159596	31164406	Si6	Sb07g029165.1	64220400	64216433	Sb7	Os08t0481800-01	23911080	23908401	Os8	Bradi3g38580.1	41059139	41064108	Bd3
Si014231m	31175113	31176806	Si6	Sb07g029150.1	64204263	64202924	Sb7	Os08t0481400-01	23893456	23891897	Os8	Bradi3g38600.1	41125916	41127378	Bd3
Si015737m	31181644	31183877	Si6	Sb07g029140.1	64187627	64185512	Sb7	Os08t0481200-01	23884454	23881746	Os8	Bradi3g38610.1	41131372	41129203	Bd3
Si015592m	31184769	31187709	Si6	Sb07g029130.1	64185169	64182859	Sb7	Os08t0481000-01	23851751	23849218	Os8	Bradi3g38620.1	41132174	41134467	Bd3
Si013760m	31190585	31188208	Si6	Sb07g029120.1	64180492	64181929	Sb7	Os08t0481100-01	23844321	23846270	Os8	Bradi3g38630.1	41137799	41135999	Bd3
Si014301m	31194344	31191594	Si6	Sb07g029110.1	64169120	64171830	Sb7	Os08t0480800-01	23838342	23840513	Os8	Bradi3g38640.1	41142675	41140664	Bd3
Si014993m	31209710	31210853	Si6	Sb07g029100.1	64163072	64162021	Sb7	Os08t0480400-01	23820298	23818719	Os8	#N/A	#N/A	#N/A	#N/A
Si013317m	31228011	31230585	Si6	Sb07g029090.1	64155749	64156918	Sb7	#N/A	#N/A	#N/A	#N/A	#N/A	#N/A	#N/A	#N/A
Si013399m	31238450	31233917	Si6	Sb07g029085.1	64137373	64143991	Sb7	Os08t0484400-01	24022326	24014963	Os8	Bradi3g38650.1	41148816	41146092	Bd3
Si013587m	31249406	31246368	Si6	Sb07g029080.1	64134056	64137102	Sb7	Os08t0484500-01	24026842	24022865	Os8	Bradi3g38670.1	41164378	41160743	Bd3
Si014062m	31255725	31257496	Si6	Sb07g029070.1	64126557	64125370	Sb7	Os08t0484700-01	24039426	24040905	Os8	Bradi3g38680.1	41166543	41167965	Bd3
Si014169m	31258162	31261767	Si6	Sb07g029060.1	64124409	64120866	Sb7	Os08t0484800-00	24044940	24048595	Os8	Bradi3g38700.1	41189738	41196316	Bd3
Si014220m	31343345	31346623	Si6	Sb07g029030.1	64099866	64097490	Sb7	#N/A	#N/A	#N/A	#N/A	Bradi3g38730.1	41214758	41219679	Bd3
Si015222m	31363796	31369345	Si6	Sb07g029020.1	64092915	64087673	Sb7	Os08t0485600-01	24090878	24099121	Os8	Bradi3g38750.1	41225519	41233490	Bd3
Si013198m	31386305	31395051	Si6	Sb07g029010.1	64081513	64072258	Sb7	Os08t0486100-01	24125060	24127265	Os8	Bradi3g38790.1	41254213	41262426	Bd3
Si014087m	31399625	31396685	Si6	Sb07g029000.1	64067204	64070371	Sb7	Os08t0486200-01	24131306	24128360	Os8	#N/A	#N/A	#N/A	#N/A
Si014103m	31403803	31402426	Si6	Sb07g028990.1	64062264	64063790	Sb7	Os08t0486300-00	24141223	24139713	Os8	#N/A	#N/A	#N/A	#N/A
Si014549m	31412580	31413358	Si6	Sb07g028980.1	64050511	64049972	Sb7	Os08t0486700-01	24161716	24162604	Os8	Bradi3g38820.1	41279046	41279732	Bd3
Si014581m	31416940	31419537	Si6	Sb07g028970.1	64041566	64038846	Sb7	Os08t0487000-01	24167628	24170996	Os8	#N/A	#N/A	#N/A	#N/A
Si014222m	31457189	31455978	Si6	Sb07g028950.1	64004837	64005718	Sb7	Os08t0487500-01	24202255	24201056	Os8	Bradi3g38870.1	41335103	41334294	Bd3
Si015793m	31464319	31465872	Si6	Sb07g028945.1	63998932	63997389	Sb7	Os08t0487700-00	24209903	24211911	Os8	Bradi3g38890.1	41352656	41354693	Bd3
Si013283m	31471644	31466879	Si6	Sb07g028940.1	63991281	63996103	Sb7	Os08t0487800-01	24217493	24212867	Os8	Bradi3g38900.1	41359951	41355337	Bd3
Si013829m	31477747	31473227	Si6	Sb07g028930.1	63986603	63990549	Sb7	Os08t0487900-01	24222709	24217934	Os8	Bradi3g38910.1	41365122	41361475	Bd3
Si015554m	31508345	31506911	Si6	Sb07g028920.1	63980575	63982047	Sb7	Os08t0488400-00	24231235	24232701	Os8	Bradi3g38930.1	41376833	41378477	Bd3
Si014160m	31535290	31537497	Si6	Sb07g028890.1	63920413	63918250	Sb7	Os08t0489300-01	24274675	24276900	Os8	Bradi3g38950.1	41391112	41393871	Bd3
Si015086m	31555289	31554408	Si6	Sb07g028870.1	63912350	63913156	Sb7	#N/A	#N/A	#N/A	#N/A	#N/A	#N/A	#N/A	#N/A
Si013622m	31565866	31570812	Si6	Sb07g028860.1	63900078	63895292	Sb7	Os08t0490000-01	24310417	24316657	Os8	Bradi3g38970.1	41408303	41414226	Bd3
Si014455m	31584947	31581756	Si6	Sb07g028830.1	63881451	63888977	Sb7	#N/A	#N/A	#N/A	#N/A	#N/A	#N/A	#N/A	#N/A
Si014899m	31610464	31610706	Si6	Sb07g028770.1	63798641	63798141	Sb7	#N/A	#N/A	#N/A	#N/A	#N/A	#N/A	#N/A	#N/A
Si015638m	31614202	31622959	Si6	Sb07g028755.1	63793161	63791700	Sb7	Os08t0491000-01	24351169	24353102	Os8	Bradi3g39060.1	41458021	41465381	Bd3
Si013452m	31627349	31630736	Si6	Sb07g028750.1	63780686	63776848	Sb7	#N/A	#N/A	#N/A	#N/A	#N/A	#N/A	#N/A	#N/A
Si013299m	31643116	31646013	Si6	Sb07g028740.1	63764388	63761973	Sb7	Os08t0492000-01	24399150	24402821	Os8	Bradi3g39080.1	41484342	41487191	Bd3
Si013164m	31653581	31659711	Si6	Sb07g028720.1	63754226	63747232	Sb7	Os08t0492400-01	24414035	24420298	Os8	Bradi3g39100.1	41495889	41502042	Bd3
Si014544m	31661878	31660863	Si6	Sb07g028710.1	63744472	63745511	Sb7	Os08t0492500-01	24425033	24424043	Os8	Bradi3g39110.1	41504808	41504041	Bd3
Si015180m	31680739	31680176	Si6	Sb07g028680.1	63684880	63685293	Sb7	#N/A	#N/A	#N/A	#N/A	#N/A	#N/A	#N/A	#N/A
Si013153m	31697354	31700957	Si6	Sb07g028670.1	63673907	63670509	Sb7	Os08t0493800-01	24467097	24470012	Os8	Bradi3g39150.1	41536224	41540004	Bd3
Si013250m	31701483	31706388	Si6	Sb07g028660.1	63669195	63663722	Sb7	Os08t0493900-01	24472375	24477119	Os8	Bradi3g39160.1	41543663	41548383	Bd3
Si014336m	31707652	31706596	Si6	Sb07g028650.1	63662494	63663681	Sb7	Os08t0494000-01	24478467	24477395	Os8	Bradi3g39170.1	41549388	41548626	Bd3
Si013824m	31716045	31712677	Si6	Sb07g028640.1	63642944	63645958	Sb7	Os08t0494300-01	24489329	24485944	Os8	#N/A	#N/A	#N/A	#N/A
Si014065m	31722453	31726009	Si6	Sb07g028630.1	63636938	63633561	Sb7	Os08t0495500-01	24552447	24555898	Os8	Bradi3g39210.1	41568429	41571904	Bd3
Si013295m	31734111	31738452	Si6	Sb07g028615.1	63612510	63612316	Sb7	Os08t0495800-01	24563227	24567504	Os8	Bradi3g39220.1	41575407	41579538	Bd3
Si013667m	31744456	31748441	Si6	Sb07g028610.1	63602219	63597710	Sb7	Os08t0496000-01	24570387	24574048	Os8	Bradi3g39240.1	41583063	41586814	Bd3
Si015032m	31833351	31833960	Si6	Sb07g028600.1	63566177	63565041	Sb7	Os08t0496500-01	24605603	24606564	Os8	Bradi3g39280.1	41640358	41641409	Bd3
Si015400m	31836894	31836175	Si6	Sb07g028590.1	63562263	63562976	Sb7	#N/A	#N/A	#N/A	#N/A	Bradi3g39290.1	41644078	41643383	Bd3
Si013763m	31837445	31839252	Si6	Sb07g028580.1	63561520	63560268	Sb7	Os08t0496800-01	24621266	24622893	Os8	Bradi3g39300.1	41645852	41648271	Bd3
Si013377m	31843034	31839307	Si6	Sb07g028570.1	63554771	63558280	Sb7	Os08t0496900-01	24630174	24625691	Os8	Bradi3g39480.1	41751212	41753573	Bd3
Si013434m	31871568	31876535	Si6	Sb07g028560.1	63538661	63533801	Sb7	Os08t0497300-01	24648898	24653796	Os8	Bradi3g39470.1	41737285	41733126	Bd3
Si013769m	31892802	31896198	Si6	Sb07g028550.1	63524864	63521203	Sb7	Os08t0497600-01	24663644	24667361	Os8	Bradi3g39450.1	41717816	41714114	Bd3
Si015035m	31898955	31896494	Si6	Sb07g028540.1	63518687	63520730	Sb7	Os08t0497900-01	24671700	24669340	Os8	Bradi3g39440.1	41711178	41714047	Bd3
Si015292m	31919497	31918639	Si6	Sb07g028520.1	63494664	63495599	Sb7	Os08t0498100-01	24675913	24674618	Os8	Bradi3g39420.1	41701998	41703630	Bd3
Si014142m	31930218	31927657	Si6	Sb07g028490.1	63482306	63483311	Sb7	Os08t0498400-01	24685530	24681310	Os8	#N/A	#N/A	#N/A	#N/A
Si014108m	31935350	31933736	Si6	Sb07g028480.1	63474183	63475199	Sb7	Os08t0499000-01	24710833	24709385	Os8	Bradi3g39370.1	41682806	41683898	Bd3
Si015556m	31950977	31953982	Si6	Sb07g028470.1	63425164	63421410	Sb7	Os08t0499100-01	24721508	24725197	Os8	Bradi3g39360.1	41677169	41673780	Bd3
Si013313m	31955389	31961833	Si6	Sb07g028460.1	63420326	63414597	Sb7	Os08t0499200-01	24727015	24733621	Os8	Bradi3g39350.1	41671755	41665595	Bd3
Si013374m	31992934	31988939	Si6	Sb07g028420.1	63395544	63397201	Sb7	Os08t0499300-01	24737837	24733937	Os8	Bradi3g39340.1	41662537	41665191	Bd3
Si015401m	31996941	31998314	Si6	Sb07g028400.1	63378614	63377217	Sb7	Os08t0499800-01	24761135	24764288	Os8	Bradi3g39320.1	41659088	41655754	Bd3
Si013425m	32001303	32004021	Si6	Sb07g028390.1	63373606	63371037	Sb7	Os08t0499900-01	24765588	24768372	Os8	Bradi3g39310.1	41651628	41648428	Bd3
Si014058m	32007728	32004328	Si6	Sb07g028380.1	63367183	63370698	Sb7	Os08t0500000-01	24772534	24769241	Os8	Bradi3g39500.1	41767598	41762888	Bd3
Si013324m	32030319	32038432	Si6	Sb07g028340.1	63334480	63326688	Sb7	Os08t0500100-01	24773291	24782490	Os8	Bradi3g39510.1	41769896	41779658	Bd3
Si013496m	32041829	32038699	Si6	Sb07g028330.1	63322021	63325640	Sb7	Os08t0500200-01	24786904	24783692	Os8	Bradi3g39520.1	41783688	41780112	Bd3
Si013511m	32057892	32059795	Si6	Sb07g028290.1	63285843	63283972	Sb7	Os08t0500500-01	24800563	24803648	Os8	Bradi3g39550.1	41799911	41803218	Bd3
Si015375m	32060339	32061829	Si6	Sb07g028280.1	63283438	63281209	Sb7	Os08t0500600-01	24804345	24806131	Os8	#N/A	#N/A	#N/A	#N/A
Si013347m	32080613	32076788	Si6	Sb07g028270.1	63276573	63280528	Sb7	#N/A	#N/A	#N/A	#N/A	Bradi3g39590.1	41830502	41826150	Bd3
Si013385m	32097281	32101634	Si6	Sb07g028250.1	63267615	63264412	Sb7	Os08t0500800-01	24814953	24819223	Os8	Bradi3g39600.1	41831865	41838470	Bd3
Si015160m	32142261	32139583	Si6	Sb07g028230.1	63253721	63256646	Sb7	#N/A	#N/A	#N/A	#N/A	#N/A	#N/A	#N/A	#N/A
Si015851m	32163054	32163540	Si6	Sb07g028170.1	63176475	63176026	Sb7	#N/A	#N/A	#N/A	#N/A	Bradi4g33430.1	39118752	39119225	Bd4
Si015278m	32164907	32169088	Si6	Sb07g028160.1	63175489	63171206	Sb7	#N/A	#N/A	#N/A	#N/A	#N/A	#N/A	#N/A	#N/A
Si013234m	32185729	32178598	Si6	Sb07g028156.1	63148425	63149150	Sb7	Os08t0502000-01	24895043	24888582	Os8	Bradi3g39730.1	41958593	41950052	Bd3
Si015766m	32212563	32210908	Si6	Sb07g028150.1	63127559	63126273	Sb7	#N/A	#N/A	#N/A	#N/A	#N/A	#N/A	#N/A	#N/A
Si015220m	32222155	32222577	Si6	Sb07g028090.1	63062995	63062573	Sb7	#N/A	#N/A	#N/A	#N/A	#N/A	#N/A	#N/A	#N/A
Si013768m	32235875	32232487	Si6	Sb07g028080.1	63059608	63062274	Sb7	Os08t0502700-01	24918868	24916216	Os8	Bradi3g39750.1	41985224	41982446	Bd3
Si013796m	32245357	32249896	Si6	Sb07g028070.1	63033671	63029524	Sb7	Os08t0502800-01	24925695	24930089	Os8	Bradi3g39760.1	41989205	41993544	Bd3
Si014383m	32251392	32249437	Si6	Sb07g028065.1	63027930	63028675	Sb7	#N/A	#N/A	#N/A	#N/A	#N/A	#N/A	#N/A	#N/A
Si013459m	32301785	32304961	Si6	Sb07g028030.1	62999758	62997324	Sb7	Os08t0503700-01	24971260	24974271	Os8	Bradi3g39800.1	42026895	42029422	Bd3
Si013492m	32305272	32309053	Si6	Sb07g028020.1	62996072	62993062	Sb7	Os08t0503800-01	24975778	24979881	Os8	Bradi3g39810.1	42031572	42036401	Bd3
Si013819m	32328881	32331228	Si6	Sb07g028010.1	62965867	62963130	Sb7	#N/A	#N/A	#N/A	#N/A	#N/A	#N/A	#N/A	#N/A
Si015010m	32339979	32339149	Si6	Sb07g027960.1	62929753	62930812	Sb7	Os08t0504500-01	25023628	25024621	Os8	Bradi3g39830.1	42053613	42052570	Bd3
Si013339m	32340802	32348904	Si6	Sb07g027950.1	62927131	62918544	Sb7	Os08t0504600-01	25026721	25034842	Os8	Bradi3g39840.1	42070580	42078961	Bd3
Si015083m	32354877	32355833	Si6	Sb07g027940.1	62912838	62911612	Sb7	Os08t0504700-01	25041942	25042924	Os8	#N/A	#N/A	#N/A	#N/A
Si013791m	32378829	32380395	Si6	Sb07g027930.1	62892283	62890596	Sb7	Os09t0486700-01	19475773	19477493	Os9	Bradi3g39860.1	42093152	42094632	Bd3
Si013852m	32390480	32394091	Si6	Sb07g027900.1	62873182	62869987	Sb7	#N/A	#N/A	#N/A	#N/A	#N/A	#N/A	#N/A	#N/A
Si014663m	32395267	32396898	Si6	Sb07g027890.1	62868095	62866481	Sb7	Os08t0505300-00	25081411	25081087	Os8	Bradi3g39870.1	42109715	42111538	Bd3
Si013352m	32400991	32397754	Si6	Sb07g027880.1	62860993	62865972	Sb7	Os09t0487200-01	19494014	19489042	Os9	Bradi4g33640.1	39354759	39351299	Bd4
Si014977m	32410447	32410058	Si6	Sb07g027870.1	62853867	62854640	Sb7	Os09t0487500-01	19506056	19505382	Os9	Bradi4g33650.1	39366512	39365813	Bd4
Si013935m	32417136	32415525	Si6	Sb07g027860.1	62850092	62851693	Sb7	Os08t0505900-01	25105368	25103807	Os8	Bradi3g39890.1	42131237	42129795	Bd3
Si014172m	32420366	32423239	Si6	Sb07g027850.1	62843476	62841668	Sb7	Os08t0506000-01	25111321	25114385	Os8	Bradi3g39900.1	42138363	42142259	Bd3
Si013384m	32425896	32428346	Si6	Sb07g027840.1	62838325	62836030	Sb7	Os08t0506400-01	25148799	25151408	Os8	Bradi3g39910.1	42143734	42146223	Bd3
Si014317m	32431706	32429766	Si6	Sb07g027830.1	62829817	62832594	Sb7	Os08t0506500-00	25154858	25152278	Os8	Bradi3g39920.1	42150745	42147409	Bd3
Si013950m	32439840	32442654	Si6	Sb07g027810.1	62807139	62805022	Sb7	Os08t0506700-01	25177528	25180378	Os8	Bradi3g39930.1	42158082	42160027	Bd3
Si015805m	32457935	32455170	Si6	Sb07g027800.1	62794340	62797441	Sb7	Os08t0508100-01	25247847	25244912	Os8	Bradi3g39940.1	42180955	42177856	Bd3
Si013679m	32469298	32463477	Si6	Sb07g027795.1	62780179	62784513	Sb7	Os08t0508500-00	25290917	25285251	Os8	Bradi3g39950.1	42200862	42193518	Bd3
Si013426m	32473315	32475174	Si6	Sb07g027790.1	62774818	62771658	Sb7	Os08t0508700-01	25299523	25302726	Os8	Bradi3g39970.1	42220513	42223244	Bd3
Si013194m	32480408	32487462	Si6	Sb07g027760.1	62710644	62706881	Sb7	Os08t0508800-01	25312083	25304465	Os8	Bradi3g39980.1	42235714	42241217	Bd3
Si015594m	32487707	32488851	Si6	Sb07g027750.1	62699481	62698160	Sb7	Os08t0509500-01	25358063	25361633	Os8	Bradi3g40020.1	42256742	42258594	Bd3
Si013870m	32496615	32493282	Si6	Sb07g027740.1	62690521	62694393	Sb7	Os08t0509600-01	25366701	25362546	Os8	Bradi3g40030.1	42263157	42259872	Bd3
Si014643m	32509101	32508328	Si6	Sb07g027730.1	62676448	62676912	Sb7	#N/A	#N/A	#N/A	#N/A	#N/A	#N/A	#N/A	#N/A
Si015728m	32522339	32526469	Si6	Sb07g027710.1	62664046	62659035	Sb7	Os08t0510300-01	25401551	25406575	Os8	#N/A	#N/A	#N/A	#N/A
Si014240m	32528981	32527692	Si6	Sb07g027700.1	62657095	62658404	Sb7	Os08t0510400-01	25408722	25407046	Os8	Bradi3g40050.1	42288703	42287379	Bd3
Si014178m	32530168	32533993	Si6	Sb07g027690.1	62653519	62649488	Sb7	Os08t0510500-01	25409537	25413538	Os8	#N/A	#N/A	#N/A	#N/A
Si013408m	32538165	32534753	Si6	Sb07g027680.1	62638223	62641651	Sb7	Os08t0510700-01	25417365	25414026	Os8	Bradi3g40060.1	42296101	42292468	Bd3
Si013926m	32557065	32555177	Si6	Sb07g027670.1	62632725	62633855	Sb7	Os08t0510800-01	25422438	25421016	Os8	Bradi3g40070.1	42302275	42300986	Bd3
Si014099m	32565900	32568623	Si6	Sb07g027660.1	62627704	62625014	Sb7	Os08t0510900-01	25429105	25431954	Os8	#N/A	#N/A	#N/A	#N/A
Si015498m	32574420	32572383	Si6	Sb07g027650.1	62613674	62615866	Sb7	Os08t0511200-00	25441779	25439857	Os8	Bradi3g40090.1	42311532	42310293	Bd3
Si014558m	32586296	32585205	Si6	Sb07g027640.1	62603957	62604484	Sb7	Os08t0511400-01	25455231	25454392	Os8	Bradi3g40100.1	42323891	42322874	Bd3
Si015282m	32602634	32605276	Si6	Sb07g027590.1	62579524	62578533	Sb7	#N/A	#N/A	#N/A	#N/A	#N/A	#N/A	#N/A	#N/A
Si013884m	32610130	32607138	Si6	Sb07g027580.1	62566890	62569685	Sb7	Os08t0511700-00	25468755	25466476	Os8	Bradi3g40110.1	42333344	42330460	Bd3
Si014678m	32615464	32612298	Si6	Sb07g027570.1	62560131	62563461	Sb7	Os08t0511800-01	25475280	25473368	Os8	Bradi3g40120.1	42339256	42336285	Bd3
Si015619m	32617753	32615828	Si6	Sb07g027560.1	62557712	62559664	Sb7	#N/A	#N/A	#N/A	#N/A	Bradi3g40130.1	42341360	42339402	Bd3
Si013712m	32622040	32618106	Si6	Sb07g027550.1	62553135	62557336	Sb7	Os08t0511900-01	25479800	25476410	Os8	Bradi3g40140.1	42346501	42342178	Bd3
Si014855m	32626194	32628438	Si6	Sb07g027540.1	62550496	62548360	Sb7	#N/A	#N/A	#N/A	#N/A	#N/A	#N/A	#N/A	#N/A
Si014742m	32629829	32631310	Si6	Sb07g027530.1	62545971	62545389	Sb7	Os08t0512200-00	25487836	25488427	Os8	Bradi3g40160.1	42367085	42368191	Bd3
Si014114m	32632197	32634608	Si6	Sb07g027520.1	62540518	62538141	Sb7	Os08t0512300-01	25489264	25492641	Os8	Bradi3g40170.1	42369066	42372078	Bd3
Si013956m	32638783	32634918	Si6	Sb07g027510.1	62534178	62537718	Sb7	Os08t0512400-01	25497049	25492909	Os8	Bradi3g40180.1	42375916	42372220	Bd3
Si014097m	32703746	32706755	Si6	Sb07g027500.1	62525908	62523736	Sb7	Os08t0512500-01	25504187	25506658	Os8	#N/A	#N/A	#N/A	#N/A
Si013486m	32714983	32719524	Si6	Sb07g027480.1	62512816	62508962	Sb7	Os08t0512700-01	25515060	25519504	Os8	Bradi3g40210.1	42402765	42407749	Bd3
Si014557m	32723801	32725926	Si6	Sb07g027470.1	62506130	62504739	Sb7	Os08t0512900-01	25522405	25524339	Os8	Bradi3g40220.1	42409350	42411416	Bd3
Si013575m	32726964	32731504	Si6	Sb07g027460.1	62501512	62496913	Sb7	Os08t0513000-01	25525124	25528680	Os8	Bradi3g40230.1	42414261	42417566	Bd3
Si013151m	32749277	32754880	Si6	Sb07g027420.1	62473869	62468266	Sb7	Os08t0513700-01	25572508	25575442	Os8	Bradi3g40240.1	42427821	42432953	Bd3
Si013308m	32760550	32763652	Si6	Sb07g027410.1	62457206	62454493	Sb7	Os08t0514000-00	25581468	25584364	Os8	Bradi3g40250.1	42444284	42447320	Bd3
Si013321m	32783727	32786848	Si6	Sb07g027400.1	62448597	62446083	Sb7	Os08t0514100-01	25586237	25590019	Os8	Bradi3g40260.1	42452859	42449433	Bd3
Si015442m	32812257	32811235	Si6	Sb07g027380.1	62438394	62439593	Sb7	#N/A	#N/A	#N/A	#N/A	#N/A	#N/A	#N/A	#N/A
Si013516m	32816986	32820748	Si6	Sb07g027360.1	62427503	62423374	Sb7	Os08t0515700-01	25672995	25677005	Os8	Bradi3g40270.1	42477391	42481180	Bd3
Si014054m	32822536	32819730	Si6	Sb07g027350.1	62421931	62423334	Sb7	Os08t0515800-01	25678559	25677041	Os8	Bradi3g40280.1	42482824	42480270	Bd3
Si013289m	32828957	32825281	Si6	Sb07g027330.1	62414039	62417526	Sb7	Os08t0516000-01	25684949	25681307	Os8	Bradi3g40300.1	42491036	42487438	Bd3
Si013893m	32833937	32829559	Si6	Sb07g027320.1	62407198	62413367	Sb7	Os08t0522600-01	26067476	26071924	Os8	Bradi3g40310.1	42497401	42492295	Bd3
Si014136m	32835061	32837281	Si6	Sb07g027310.1	62403516	62401576	Sb7	Os08t0522500-01	26065446	26063522	Os8	Bradi3g40320.1	42502915	42504793	Bd3
Si014032m	32837898	32840835	Si6	Sb07g027300.1	62400906	62397970	Sb7	Os08t0522400-01	26062877	26059769	Os8	Bradi3g40330.1	42505292	42508419	Bd3
Si014249m	32841209	32842967	Si6	Sb07g027290.1	62397457	62395800	Sb7	Os08t0521800-01	26042773	26040964	Os8	#N/A	#N/A	#N/A	#N/A
Si014944m	32848214	32847825	Si6	Sb07g027260.1	62374238	62374774	Sb7	#N/A	#N/A	#N/A	#N/A	#N/A	#N/A	#N/A	#N/A
Si014894m	32852372	32851621	Si6	Sb07g027250.1	62364054	62364788	Sb7	#N/A	#N/A	#N/A	#N/A	#N/A	#N/A	#N/A	#N/A
Si014197m	32879056	32871557	Si6	Sb07g027240.1	62352925	62356528	Sb7	Os08t0521400-01	26025091	26028722	Os8	Bradi3g40350.1	42521941	42517322	Bd3
Si015419m	32880051	32881518	Si6	Sb07g027230.1	62351619	62349777	Sb7	Os08t0521300-00	26024197	26022704	Os8	Bradi3g40360.1	42525981	42527529	Bd3
Si015627m	32887703	32890038	Si6	Sb07g027220.1	62348251	62345812	Sb7	Os08t0521200-01	26022038	26018884	Os8	Bradi3g40370.1	42528364	42530595	Bd3
Si014342m	32899350	32898068	Si6	Sb07g027210.1	62338642	62339536	Sb7	Os08t0521000-01	25997395	25998667	Os8	Bradi3g40380.1	42538010	42533400	Bd3
Si013277m	32906073	32913715	Si6	Sb07g027200.1	62328870	62322369	Sb7	Os08t0520900-00	25988347	25981662	Os8	Bradi3g40410.1	42616404	42609209	Bd3
Si014614m	32918077	32917069	Si6	Sb07g027180.1	62314540	62315218	Sb7	Os08t0520850-00	25980912	25981256	Os8	#N/A	#N/A	#N/A	#N/A
Si014019m	32933407	32934556	Si6	Sb07g027170.1	62305350	62304319	Sb7	#N/A	#N/A	#N/A	#N/A	#N/A	#N/A	#N/A	#N/A
Si015815m	32936022	32937851	Si6	Sb07g027160.1	62303714	62301582	Sb7	#N/A	#N/A	#N/A	#N/A	#N/A	#N/A	#N/A	#N/A
Si014354m	32939347	32940517	Si6	Sb07g027140.1	62289335	62288622	Sb7	Os08t0520600-00	25977045	25976338	Os8	Bradi3g40420.1	42619351	42620148	Bd3
Si014177m	32946115	32950871	Si6	Sb07g027120.1	62272110	62267565	Sb7	#N/A	#N/A	#N/A	#N/A	Bradi3g40430.1	42626819	42631259	Bd3
Si013155m	32960517	32967626	Si6	Sb07g027080.1	62225164	62218509	Sb7	Os08t0520500-01	25959449	25958842	Os8	Bradi3g40440.1	42639516	42645762	Bd3
Si013701m	32968175	32969560	Si6	Sb07g027070.1	62217676	62216208	Sb7	Os08t0520400-01	25958282	25955091	Os8	Bradi3g40450.1	42646194	42647849	Bd3
Si013525m	32971171	32976174	Si6	Sb07g027050.1	62209678	62204403	Sb7	Os08t0520300-01	25952849	25947058	Os8	Bradi3g40460.1	42650088	42655323	Bd3
Si014068m	32977045	32978160	Si6	Sb07g027040.1	62203488	62202481	Sb7	Os08t0520200-01	25946379	25944985	Os8	Bradi3g40470.1	42655818	42656804	Bd3
Si013670m	32987792	32990569	Si6	Sb07g027030.1	62199591	62202186	Sb7	Os08t0520100-01	25941734	25945136	Os8	Bradi3g40480.1	42660193	42656671	Bd3
Si015320m	33020259	33018066	Si6	Sb07g027000.1	62177732	62175546	Sb7	#N/A	#N/A	#N/A	#N/A	Bradi3g40510.1	42671049	42673324	Bd3
Si013271m	33039909	33036429	Si6	Sb07g026940.1	62109006	62112509	Sb7	Os08t0519700-01	25917949	25922696	Os8	Bradi3g40540.1	42699611	42697568	Bd3
Si013749m	33052554	33048564	Si6	Sb07g026930.1	62094632	62098453	Sb7	Os08t0519600-01	25905766	25911069	Os8	Bradi3g40550.1	42711107	42705688	Bd3
Si013713m	33056117	33061202	Si6	Sb07g026920.1	62086013	62080643	Sb7	Os08t0519400-01	25892046	25887144	Os8	Bradi4g34150.1	39805246	39811182	Bd4
Si015243m	33080447	33076376	Si6	Sb07g026895.1	62063552	62065291	Sb7	Os08t0518100-01	25800819	25805480	Os8	Bradi3g40590.1	42738839	42734460	Bd3
Si014437m	33101358	33103247	Si6	Sb07g026885.1	62035461	62035237	Sb7	Os08t0517900-01	25792350	25790647	Os8	Bradi4g34170.1	39823542	39825184	Bd4
Si015155m	33104377	33105808	Si6	Sb07g026880.1	62033422	62031957	Sb7	Os08t0517800-00	25789628	25788614	Os8	Bradi4g34180.1	39826200	39827539	Bd4
Si014100m	33108069	33106117	Si6	Sb07g026870.1	62028169	62031571	Sb7	Os08t0517700-01	25783179	25787586	Os8	Bradi3g40600.1	42754164	42750146	Bd3
Si014168m	33113906	33117297	Si6	Sb07g026860.1	62017059	62013693	Sb7	Os08t0517600-01	25778632	25775732	Os8	#N/A	#N/A	#N/A	#N/A
Si013978m	33117647	33120595	Si6	Sb07g026822.1	61974763	61974261	Sb7	Os08t0517500-01	25774527	25771623	Os8	Bradi3g40620.1	42770902	42774189	Bd3
Si013401m	33121973	33128049	Si6	Sb07g026820.1	61971961	61961292	Sb7	Os08t0517300-01	25770349	25765133	Os8	Bradi3g40630.1	42774586	42780242	Bd3
Si013162m	33129854	33142014	Si6	Sb07g026810.1	61958992	61947637	Sb7	Os08t0517200-01	25751699	25740745	Os8	Bradi3g40640.1	42782169	42794550	Bd3
Si015521m	33152947	33152244	Si6	Sb07g026800.1	61944548	61945471	Sb7	#N/A	#N/A	#N/A	#N/A	Bradi3g40650.1	42795843	42795580	Bd3
Si014264m	33170053	33172078	Si6	Sb07g026760.1	61903077	61901915	Sb7	Os08t0516600-01	25717642	25716759	Os8	Bradi3g40670.1	42809848	42810705	Bd3
Si015673m	33192988	33192226	Si6	Sb07g026752.1	61874383	61874517	Sb7	#N/A	#N/A	#N/A	#N/A	Bradi3g40730.1	42855005	42854334	Bd3
Si015059m	33211051	33210065	Si6	Sb07g026720.1	61837364	61837756	Sb7	Os08t0523000-00	26086704	26085625	Os8	Bradi3g40750.1	42867965	42866965	Bd3
Si015136m	33270298	33269303	Si6	Sb07g026710.1	61833990	61835214	Sb7	#N/A	#N/A	#N/A	#N/A	#N/A	#N/A	#N/A	#N/A
Si013143m	33295623	33303015	Si6	Sb07g026650.1	61788654	61780811	Sb7	Os08t0524100-01	26150471	26157832	Os8	Bradi3g40800.1	42902810	42909613	Bd3
Si013909m	33307791	33305172	Si6	Sb07g026640.1	61775589	61778459	Sb7	Os08t0524200-01	26162645	26160259	Os8	Bradi3g40820.1	42920119	42917511	Bd3
Si014287m	33317126	33318288	Si6	Sb07g026630.1	61757864	61756864	Sb7	Os08t0524400-00	26174568	26175520	Os8	Bradi3g40830.1	42927075	42928337	Bd3
Si014634m	33321202	33323360	Si6	Sb07g026620.1	61749323	61747472	Sb7	#N/A	#N/A	#N/A	#N/A	#N/A	#N/A	#N/A	#N/A
Si015598m	33359582	33356750	Si6	Sb07g026600.1	61721872	61724127	Sb7	Os08t0525000-01	26211502	26208606	Os8	#N/A	#N/A	#N/A	#N/A
Si015208m	33400374	33398995	Si6	Sb07g026590.1	61710186	61708811	Sb7	Os08t0525500-01	26222853	26225178	Os8	Bradi3g40880.1	42959379	42960773	Bd3
Si014952m	33423573	33422940	Si6	Sb07g026576.1	61706558	61706439	Sb7	#N/A	#N/A	#N/A	#N/A	#N/A	#N/A	#N/A	#N/A
Si013504m	33425677	33429641	Si6	Sb07g026560.1	61694140	61690355	Sb7	Os08t0525600-01	26226536	26231015	Os8	#N/A	#N/A	#N/A	#N/A
Si013228m	33434226	33429844	Si6	Sb07g026550.1	61684542	61689612	Sb7	Os08t0525700-01	26235849	26231087	Os8	Bradi3g40900.1	42973529	42969497	Bd3
Si015679m	33452395	33454110	Si6	Sb07g026540.1	61676516	61678211	Sb7	Os08t0525800-00	26241159	26239650	Os8	Bradi3g40910.1	42993176	42991152	Bd3
Si015809m	33478193	33474791	Si6	Sb07g026530.1	61671279	61675112	Sb7	Os08t0525900-01	26246603	26244449	Os8	Bradi3g40920.1	42997008	42993671	Bd3
Si015818m	33483983	33482526	Si6	Sb07g026520.1	61665164	61666734	Sb7	Os08t0526100-01	26255027	26253073	Os8	Bradi3g40930.1	43009006	43007143	Bd3
Si014387m	33492164	33489443	Si6	Sb07g026510.1	61650274	61651111	Sb7	Os08t0526400-01	26284101	26280699	Os8	Bradi3g40950.1	43017693	43014748	Bd3
Si014385m	33499639	33503075	Si6	Sb07g026500.1	61644805	61641370	Sb7	Os08t0526500-01	26286226	26289557	Os8	Bradi3g40960.1	43019330	43022717	Bd3
Si014095m	33507166	33510922	Si6	Sb07g026480.1	61634406	61630522	Sb7	Os08t0526700-00	26302363	26306975	Os8	Bradi3g40980.1	43025715	43030651	Bd3
Si015478m	33520058	33518271	Si6	Sb07g026470.1	61620397	61621263	Sb7	Os08t0527000-00	26320584	26319761	Os8	Bradi3g40990.1	43035514	43034572	Bd3
Si015144m	33533389	33530220	Si6	Sb07g026450.1	61605466	61610665	Sb7	#N/A	#N/A	#N/A	#N/A	Bradi3g41010.1	43065144	43060466	Bd3
Si015755m	33535186	33535944	Si6	Sb07g026440.1	61602030	61601230	Sb7	Os08t0528200-01	26389116	26389884	Os8	Bradi3g41020.1	43067468	43068097	Bd3
Si014208m	33539076	33536023	Si6	Sb07g026430.1	61598101	61600856	Sb7	Os08t0528500-01	26398384	26395449	Os8	Bradi3g41030.1	43071167	43068095	Bd3
Si014790m	33541929	33540491	Si6	Sb07g026420.1	61595326	61596470	Sb7	Os08t0528601-00	26401757	26400552	Os8	Bradi3g41040.1	43076502	43075213	Bd3
Si015104m	33545759	33542812	Si6	Sb07g026410.1	61586571	61589927	Sb7	Os08t0528800-01	26410530	26407278	Os8	Bradi3g41050.1	43080466	43077576	Bd3
Si015697m	33599056	33597186	Si6	Sb07g026370.1	61560708	61563133	Sb7	#N/A	#N/A	#N/A	#N/A	#N/A	#N/A	#N/A	#N/A
Si014432m	33617059	33619920	Si6	Sb07g026360.1	61548446	61546002	Sb7	Os08t0529100-01	26430358	26432543	Os8	Bradi3g41090.1	43094268	43097469	Bd3
Si015597m	33621515	33620067	Si6	Sb07g026350.1	61544326	61545738	Sb7	#N/A	#N/A	#N/A	#N/A	Bradi3g41100.1	43099532	43097716	Bd3
Si013684m	33627718	33629637	Si6	Sb07g026340.1	61542465	61541012	Sb7	Os08t0529300-00	26439186	26440301	Os8	Bradi3g41110.1	43102066	43103342	Bd3
Si014131m	33631999	33630167	Si6	Sb07g026330.1	61535896	61539116	Sb7	Os08t0529800-01	26472646	26467630	Os8	Bradi3g41120.1	43113597	43110508	Bd3
Si013653m	33638513	33645067	Si6	Sb07g026320.1	61517435	61510210	Sb7	Os08t0530000-01	26477744	26483123	Os8	Bradi3g41130.1	43119474	43124495	Bd3
Si013954m	33646364	33648505	Si6	Sb07g026310.1	61506297	61504251	Sb7	Os08t0530100-01	26488727	26489487	Os8	Bradi3g41140.1	43126302	43128686	Bd3
Si013433m	33655519	33657553	Si6	Sb07g026300.1	61496535	61494736	Sb7	Os08t0530300-01	26501746	26504013	Os8	Bradi3g41160.1	43133397	43135621	Bd3
Si013470m	33658324	33662262	Si6	Sb07g026290.1	61491915	61488389	Sb7	Os08t0530400-01	26505804	26510227	Os8	Bradi3g41170.1	43136208	43141631	Bd3
Si014480m	33664113	33662756	Si6	Sb07g026280.1	61486878	61488048	Sb7	Os08t0530500-01	26512004	26510257	Os8	Bradi3g41180.1	43143331	43141716	Bd3
Si013420m	33665598	33669955	Si6	Sb07g026270.1	61484475	61481521	Sb7	Os08t0530800-00	26522680	26522955	Os8	Bradi3g41200.1	43148265	43158455	Bd3
Si013624m	33698022	33703032	Si6	Sb07g026260.1	61479882	61475001	Sb7	Os08t0531100-01	26536423	26540966	Os8	Bradi3g41210.1	43159202	43164225	Bd3
Si013218m	33712832	33702285	Si6	Sb07g026250.1	61465618	61475708	Sb7	#N/A	#N/A	#N/A	#N/A	Bradi3g41220.1	43173944	43163441	Bd3
Si013828m	33726304	33722505	Si6	Sb07g026240.1	61460547	61465064	Sb7	#N/A	#N/A	#N/A	#N/A	Bradi3g41230.1	43179765	43174664	Bd3
Si013642m	33727074	33730989	Si6	Sb07g026230.1	61460181	61456382	Sb7	Os08t0531300-01	26552498	26555778	Os8	Bradi3g41240.1	43182468	43185795	Bd3
Si013747m	33752951	33757498	Si6	Sb07g026220.1	61426227	61420520	Sb7	Os08t0531600-01	26589172	26594203	Os8	Bradi3g41250.1	43201676	43206368	Bd3
Si013937m	33785701	33792060	Si6	Sb07g026200.1	61410316	61402853	Sb7	Os08t0531700-01	26595931	26600266	Os8	Bradi3g41260.1	43213035	43218434	Bd3
Si014540m	33806577	33811404	Si6	Sb07g026180.1	61364346	61349563	Sb7	Os08t0531900-01	26606981	26617021	Os8	#N/A	#N/A	#N/A	#N/A
Si014658m	33832556	33830113	Si6	Sb07g026170.1	61346440	61349076	Sb7	Os08t0532300-01	26625307	26623226	Os8	Bradi3g41310.1	43267222	43264052	Bd3
Si013455m	33836099	33841118	Si6	Sb07g026140.1	61331002	61325301	Sb7	Os08t0532400-01	26625677	26630840	Os8	Bradi3g41320.1	43269555	43273278	Bd3
Si013461m	33842241	33844118	Si6	Sb07g026135.1	61324337	61322581	Sb7	Os08t0532500-01	26631227	26633416	Os8	Bradi3g41330.1	43274083	43275798	Bd3
Si014043m	33848658	33845932	Si6	Sb07g026130.1	61317244	61320426	Sb7	Os08t0532700-01	26637811	26634993	Os8	Bradi3g41340.1	43280133	43277223	Bd3
Si014509m	33853533	33851736	Si6	Sb07g026120.1	61309583	61311559	Sb7	Os08t0532800-01	26645026	26642310	Os8	Bradi3g41350.1	43286256	43283766	Bd3
Si014123m	33859347	33855592	Si6	Sb07g026110.1	61304631	61307853	Sb7	Os08t0532900-01	26650157	26647004	Os8	Bradi3g41370.1	43307453	43304238	Bd3
Si013454m	33872393	33875399	Si6	Sb07g026100.1	61294223	61291340	Sb7	Os08t0533300-01	26660167	26662951	Os8	Bradi3g41380.1	43312663	43315410	Bd3
Si013494m	33889941	33893343	Si6	Sb07g026090.1	61275426	61272472	Sb7	Os08t0533600-01	26689170	26693524	Os8	#N/A	#N/A	#N/A	#N/A
Si013732m	33898234	33901780	Si6	Sb07g026080.1	61265610	61262555	Sb7	Os08t0534200-01	26740119	26743789	Os8	Bradi3g41390.1	43336083	43339319	Bd3
Si014377m	33903591	33906637	Si6	Sb07g026070.1	61259632	61255214	Sb7	#N/A	#N/A	#N/A	#N/A	#N/A	#N/A	#N/A	#N/A
Si015757m	33907310	33906951	Si6	Sb07g026050.1	61243343	61243708	Sb7	Os08t0534300-00	26744655	26744224	Os8	#N/A	#N/A	#N/A	#N/A
Si014138m	33918141	33915516	Si6	Sb07g026040.1	61230069	61233074	Sb7	Os08t0535200-01	26816799	26813973	Os8	Bradi3g41410.1	43353619	43351567	Bd3
Si013762m	33933763	33929033	Si6	Sb07g026030.1	61205894	61209519	Sb7	Os08t0535400-01	26836444	26832962	Os8	Bradi3g41420.1	43366083	43362633	Bd3
Si013856m	33938182	33934894	Si6	Sb07g026020.1	61196125	61197818	Sb7	Os09t0509000-01	20446266	20443198	Os9	Bradi3g41430.1	43369973	43366724	Bd3
Si014788m	33940985	33938563	Si6	Sb07g026010.1	61193248	61195502	Sb7	Os08t0535600-01	26839100	26837789	Os8	Bradi3g41440.1	43373249	43370698	Bd3
Si014004m	33941383	33944606	Si6	Sb07g026000.1	61192533	61189162	Sb7	Os08t0535700-00	26839400	26842271	Os8	Bradi3g41460.1	43379885	43383344	Bd3
Si013566m	33969261	33975533	Si6	Sb07g025970.1	61110751	61105006	Sb7	Os08t0536000-01	26865987	26871299	Os8	Bradi4g34810.1	40319303	40328018	Bd4
Si013338m	33979181	33984052	Si6	Sb07g025960.1	61100743	61095177	Sb7	Os08t0536100-01	26873711	26879065	Os8	Bradi3g41490.1	43409227	43413518	Bd3
Si014037m	33989297	33985026	Si6	Sb07g025940.1	61088100	61092224	Sb7	Os08t0536300-01	26885119	26880947	Os8	Bradi3g41500.1	43419719	43415799	Bd3
Si014139m	34026433	34024376	Si6	Sb07g025920.1	61033067	61034571	Sb7	Os08t0536800-01	26931305	26929071	Os8	Bradi3g41510.1	43451582	43449225	Bd3
Si013305m	34054166	34046118	Si6	Sb07g025880.1	60995680	61005075	Sb7	Os08t0537600-01	26967991	26959282	Os8	Bradi3g41520.1	43466024	43456976	Bd3
Si015979m	34064869	34067929	Si6	Sb07g025860.1	60984230	60981239	Sb7	Os08t0537900-01	26975818	26982095	Os8	Bradi3g41540.1	43472488	43476514	Bd3
Si013986m	34070051	34072589	Si6	Sb07g025843.1	60960829	60959427	Sb7	#N/A	#N/A	#N/A	#N/A	#N/A	#N/A	#N/A	#N/A
Si013351m	34074241	34078765	Si6	Sb07g025840.1	60954933	60950728	Sb7	Os08t0538000-01	26988389	26992525	Os8	Bradi3g41550.1	43484672	43489092	Bd3
Si013518m	34079559	34081657	Si6	Sb07g025830.1	60948505	60946740	Sb7	#N/A	#N/A	#N/A	#N/A	#N/A	#N/A	#N/A	#N/A
Si015681m	34082311	34087429	Si6	Sb07g025790.1	60929776	60924644	Sb7	Os08t0538300-01	26997132	27001497	Os8	Bradi3g41580.1	43498788	43500200	Bd3
Si013780m	34109798	34112710	Si6	Sb07g025770.1	60886916	60883373	Sb7	Os08t0538600-01	27006202	27009539	Os8	Bradi3g41600.1	43506180	43509382	Bd3
Si015642m	34167193	34165967	Si6	Sb07g025750.1	60859037	60860304	Sb7	Os08t0538750-00	27019402	27018022	Os8	Bradi3g41650.1	43538416	43536935	Bd3
Si013474m	34170120	34168375	Si6	Sb07g025740.1	60856208	60857953	Sb7	Os08t0538800-01	27023264	27020316	Os8	Bradi3g41660.1	43540628	43538889	Bd3
Si013818m	34179787	34175981	Si6	Sb07g025730.1	60845859	60848594	Sb7	Os08t0539100-01	27030102	27026838	Os8	Bradi3g41670.1	43549675	43546764	Bd3
Si014476m	34188505	34189205	Si6	Sb07g025720.1	60839115	60838444	Sb7	Os08t0539200-01	27033677	27034652	Os8	#N/A	#N/A	#N/A	#N/A
Si013782m	34189989	34195073	Si6	Sb07g025710.1	60836111	60826812	Sb7	Os08t0539300-01	27036606	27041322	Os8	Bradi3g41680.1	43555609	43559121	Bd3
Si014320m	34203484	34200200	Si6	Sb07g025680.1	60763062	60759927	Sb7	#N/A	#N/A	#N/A	#N/A	#N/A	#N/A	#N/A	#N/A
Si015284m	34259963	34254107	Si6	Sb07g025670.1	60751146	60752969	Sb7	#N/A	#N/A	#N/A	#N/A	#N/A	#N/A	#N/A	#N/A
Si013255m	34288695	34284936	Si6	Sb07g025640.1	60720314	60721853	Sb7	#N/A	#N/A	#N/A	#N/A	#N/A	#N/A	#N/A	#N/A
Si014039m	34294796	34299305	Si6	Sb07g025610.1	60704605	60700247	Sb7	Os09t0513000-01	20667105	20670107	Os9	Bradi3g41720.1	43576697	43581149	Bd3
Si013958m	34310396	34306945	Si6	Sb07g025600.1	60695634	60699440	Sb7	Os08t0540000-01	27120160	27115769	Os8	Bradi3g41730.1	43585126	43581308	Bd3
Si013599m	34330800	34337245	Si6	Sb07g025570.1	60657186	60650371	Sb7	Os08t0540300-01	27135374	27142961	Os8	Bradi3g41760.1	43604410	43611861	Bd3
Si015574m	34340381	34338578	Si6	Sb07g025560.1	60647763	60649750	Sb7	Os08t0540400-01	27147339	27143096	Os8	Bradi3g41770.1	43613029	43615285	Bd3
Si014165m	34341548	34344526	Si6	Sb07g025540.1	60636558	60634394	Sb7	Os08t0540500-01	27152829	27156187	Os8	Bradi3g41780.1	43617214	43621273	Bd3
Si015098m	34345186	34345473	Si6	Sb07g025530.1	60629550	60629110	Sb7	#N/A	#N/A	#N/A	#N/A	#N/A	#N/A	#N/A	#N/A
Si014373m	34355441	34357454	Si6	Sb07g025510.1	60613045	60610852	Sb7	Os08t0541400-01	27178856	27181345	Os8	Bradi3g41800.1	43625707	43627812	Bd3
Si013193m	34370079	34373088	Si6	Sb07g025500.1	60608044	60604613	Sb7	#N/A	#N/A	#N/A	#N/A	Bradi3g41810.1	43627934	43631097	Bd3
Si015587m	34381188	34378522	Si6	Sb07g025490.1	60593542	60597195	Sb7	Os09t0516200-01	20804434	20800197	Os9	Bradi3g41820.1	43635160	43632222	Bd3
Si013318m	34427708	34431959	Si6	Sb07g025480.1	60585188	60588930	Sb7	Os09t0516700-01	20840359	20834202	Os9	Bradi4g35280.1	40725557	40720824	Bd4
Si013794m	34504017	34499966	Si6	Sb07g025380.1	60473167	60469317	Sb7	Os08t0542900-01	27251608	27257032	Os8	Bradi3g41890.1	43688971	43692853	Bd3
Si013135m	34532192	34527767	Si6	Sb07g025360.1	60462215	60465724	Sb7	#N/A	#N/A	#N/A	#N/A	#N/A	#N/A	#N/A	#N/A
Si013236m	34547189	34541057	Si6	Sb07g025350.1	60443125	60450243	Sb7	Os08t0543600-01	27305021	27298446	Os8	Bradi3g41920.1	43707079	43700469	Bd3
Si015026m	34588595	34587816	Si6	Sb07g025330.1	60417715	60418563	Sb7	#N/A	#N/A	#N/A	#N/A	#N/A	#N/A	#N/A	#N/A
Si015024m	34604734	34603928	Si6	Sb07g025310.1	60382065	60382883	Sb7	#N/A	#N/A	#N/A	#N/A	Bradi3g41950.1	43724230	43723358	Bd3
Si015653m	34633845	34633343	Si6	Sb07g025290.1	60376213	60376757	Sb7	Os09t0520100-01	21110715	21108569	Os9	Bradi3g41970.1	43752845	43752348	Bd3
Si015823m	34641366	34645067	Si6	Sb07g025270.1	60363121	60359401	Sb7	Os08t0543900-00	27325315	27329244	Os8	Bradi3g41980.1	43755511	43759060	Bd3
Si015448m	34656001	34665415	Si6	Sb07g025260.1	60326690	60322714	Sb7	Os08t0544400-01	27362893	27365504	Os8	Bradi3g41990.1	43770241	43780728	Bd3
Si013350m	34688222	34685664	Si6	Sb07g025230.1	60277530	60279737	Sb7	Os08t0545000-01	27397442	27394917	Os8	Bradi3g42000.1	43785117	43787446	Bd3
Si013965m	34692196	34694444	Si6	Sb07g025220.1	60259043	60256535	Sb7	Os08t0545200-01	27403944	27406232	Os8	Bradi3g42030.1	43803987	43807155	Bd3
Si014002m	34712171	34714054	Si6	Sb07g025200.1	60246576	60244674	Sb7	Os08t0545700-01	27417446	27419361	Os8	Bradi3g42050.1	43813777	43815523	Bd3
Si013545m	34737831	34736180	Si6	Sb07g025190.1	60212195	60213793	Sb7	Os08t0545900-00	27434909	27433299	Os8	Bradi4g35660.1	40997031	40995457	Bd4
Si014094m	34753827	34751398	Si6	Sb07g025170.1	60184936	60187097	Sb7	Os08t0546100-00	27446488	27445030	Os8	Bradi3g42060.1	43819646	43817807	Bd3
Si014726m	34766250	34766883	Si6	Sb07g025160.1	60179103	60178352	Sb7	Os09t0525500-01	21418166	21418904	Os9	Bradi3g42070.1	43824305	43824887	Bd3
Si013552m	34771085	34767283	Si6	Sb07g025150.1	60172204	60177934	Sb7	Os08t0546400-01	27458828	27453143	Os8	Bradi3g42080.1	43830096	43825013	Bd3
Si014061m	34807896	34804809	Si6	Sb07g025140.1	60167740	60171337	Sb7	Os08t0546700-01	27466944	27464057	Os8	Bradi3g42100.1	43844231	43841275	Bd3
Si015137m	34811966	34810374	Si6	Sb07g025130.1	60162714	60164536	Sb7	#N/A	#N/A	#N/A	#N/A	Bradi3g42120.1	43854904	43856412	Bd3
Si014200m	34822017	34819375	Si6	Sb07g025110.1	60141606	60144474	Sb7	Os08t0546900-01	27484089	27481309	Os8	Bradi3g42140.1	43861325	43863654	Bd3
Si014074m	34823475	34826326	Si6	Sb07g025090.1	60121901	60119726	Sb7	Os08t0547000-01	27485953	27489082	Os8	Bradi3g42150.1	43865228	43868829	Bd3
Si014073m	34847241	34849224	Si6	Sb07g025080.1	60115897	60113695	Sb7	Os08t0547100-01	27491449	27492232	Os8	Bradi3g42160.1	43871255	43873575	Bd3
Si013483m	34851872	34856601	Si6	Sb07g025070.1	60110889	60104511	Sb7	Os08t0547200-01	27496984	27501885	Os8	Bradi3g42170.1	43875091	43879816	Bd3
Si013177m	34895964	34890899	Si6	Sb07g025040.1	60035160	60039788	Sb7	Os08t0547500-01	27530443	27523164	Os8	Bradi3g42190.1	43902489	43897597	Bd3
Si015301m	34910318	34909257	Si6	Sb07g025020.1	59985915	59987851	Sb7	Os08t0547600-00	27547769	27546432	Os8	Bradi3g42200.1	43915930	43915172	Bd3
Si014968m	34926154	34925114	Si6	Sb07g025010.1	59963554	59964579	Sb7	Os08t0547800-01	27563047	27561752	Os8	Bradi3g42210.1	43926596	43925695	Bd3
Si013734m	34966254	34964696	Si6	Sb07g024990.1	59945529	59947342	Sb7	Os08t0547900-01	27569064	27567067	Os8	Bradi3g42220.1	43930401	43928568	Bd3
Si015412m	34972779	34970406	Si6	Sb07g024970.1	59933957	59935643	Sb7	Os08t0548000-01	27576803	27574403	Os8	Bradi3g42430.1	44052785	44054766	Bd3
Si013869m	34977542	34982390	Si6	Sb07g024960.1	59927109	59922895	Sb7	Os08t0548200-01	27585236	27589009	Os8	Bradi3g42420.1	44045777	44041998	Bd3
Si015492m	34988517	34989360	Si6	Sb07g024945.1	59917002	59916505	Sb7	Os08t0548400-00	27595739	27596482	Os8	#N/A	#N/A	#N/A	#N/A
Si013413m	35008104	35009999	Si6	Sb07g024930.1	59902239	59900353	Sb7	Os09t0536200-00	21966285	21968742	Os9	Bradi4g36390.1	41633135	41635413	Bd4
Si014115m	35013407	35015580	Si6	Sb07g024920.1	59896157	59894188	Sb7	Os09t0536400-01	21982268	21985193	Os9	Bradi3g42380.1	44021874	44019988	Bd3
Si015013m	35030579	35031972	Si6	Sb07g024915.1	59889505	59888184	Sb7	#N/A	#N/A	#N/A	#N/A	Bradi3g42370.1	44018534	44017171	Bd3
Si014338m	35033459	35036235	Si6	Sb07g024900.1	59878498	59876210	Sb7	#N/A	#N/A	#N/A	#N/A	Bradi3g42360.1	44016036	44013649	Bd3
Si015081m	35041448	35040699	Si6	Sb07g024890.1	59864926	59866468	Sb7	Os08t0549000-00	27637137	27636126	Os8	Bradi3g42350.1	44009751	44010744	Bd3
Si014193m	35047273	35043273	Si6	Sb07g024880.1	59856343	59860133	Sb7	Os08t0549100-01	27647317	27643339	Os8	Bradi3g42340.1	44005153	44008812	Bd3
Si013260m	35047956	35052008	Si6	Sb07g024870.1	59852452	59848159	Sb7	Os08t0549200-01	27648636	27653187	Os8	Bradi3g42330.1	44003380	43999934	Bd3
Si014637m	35056163	35053700	Si6	Sb07g024860.1	59840582	59843214	Sb7	Os08t0549300-01	27656600	27653859	Os8	Bradi3g42320.1	43996166	43998934	Bd3
Si014546m	35057931	35059283	Si6	Sb07g024850.1	59818810	59818131	Sb7	#N/A	#N/A	#N/A	#N/A	#N/A	#N/A	#N/A	#N/A
Si015399m	35073597	35074052	Si6	Sb07g024840.1	59809448	59809038	Sb7	Os09t0541200-00	22199774	22200186	Os9	#N/A	#N/A	#N/A	#N/A
Si014586m	35076946	35077713	Si6	Sb07g024830.1	59805226	59804789	Sb7	#N/A	#N/A	#N/A	#N/A	#N/A	#N/A	#N/A	#N/A
Si013638m	35082603	35078888	Si6	Sb07g024800.1	59783151	59787165	Sb7	Os08t0550100-01	27680040	27676541	Os8	Bradi4g36700.1	41856562	41853539	Bd4
Si013585m	35086588	35083847	Si6	Sb07g024780.1	59760738	59758413	Sb7	Os08t0550200-01	27686703	27680840	Os8	Bradi3g42290.1	43978628	43980985	Bd3
Si014327m	35093607	35092222	Si6	Sb07g024770.1	59754782	59756365	Sb7	Os08t0550400-01	27691939	27690306	Os8	Bradi3g42280.1	43973201	43974408	Bd3
Si015722m	35095373	35097890	Si6	Sb07g024760.1	59752216	59749532	Sb7	Os08t0550600-01	27705795	27709256	Os8	Bradi3g42260.1	43963383	43960552	Bd3
Si014594m	35112701	35111807	Si6	Sb07g024750.1	59746707	59747144	Sb7	Os08t0550700-00	27711110	27710351	Os8	Bradi3g42240.1	43942744	43943468	Bd3
Si014597m	35115779	35115272	Si6	Sb07g024740.1	59743463	59744100	Sb7	#N/A	#N/A	#N/A	#N/A	#N/A	#N/A	#N/A	#N/A
Si015680m	35125817	35127091	Si6	Sb07g024730.1	59727252	59726463	Sb7	#N/A	#N/A	#N/A	#N/A	Bradi3g42440.1	44056475	44055825	Bd3
Si015578m	35128262	35128969	Si6	Sb07g024720.1	59725169	59724423	Sb7	Os08t0551300-00	27731374	27732104	Os8	#N/A	#N/A	#N/A	#N/A
Si015791m	35132047	35132757	Si6	Sb07g024710.1	59717465	59716752	Sb7	#N/A	#N/A	#N/A	#N/A	Bradi3g42450.1	44058603	44059322	Bd3
Si014379m	35173386	35174277	Si6	Sb07g024700.1	59709242	59708296	Sb7	#N/A	#N/A	#N/A	#N/A	#N/A	#N/A	#N/A	#N/A
Si015596m	35177295	35178002	Si6	Sb07g024670.1	59700608	59699895	Sb7	Os08t0553700-00	27780036	27782874	Os8	#N/A	#N/A	#N/A	#N/A
Si013756m	35506907	35501203	Si6	Sb07g024580.1	59649634	59646180	Sb7	Os08t0554000-01	27791408	27795234	Os8	Bradi3g42590.1	44097049	44100926	Bd3
Si013482m	35500830	35496099	Si6	Sb07g024570.1	59641948	59636947	Sb7	Os08t0554050-01	27796171	27800614	Os8	Bradi3g42600.1	44102156	44107575	Bd3
Si013393m	35482706	35479014	Si6	Sb07g024560.1	59629259	59625185	Sb7	Os08t0554100-01	27802046	27806678	Os8	Bradi3g42610.1	44109240	44113029	Bd3
Si013546m	35469251	35474657	Si6	Sb07g024550.1	59614356	59621625	Sb7	Os08t0554400-01	27827643	27821390	Os8	Bradi4g37540.1	42616341	42611674	Bd4
Si013405m	35449684	35445916	Si6	Sb07g024530.1	59581728	59577471	Sb7	Os08t0554900-01	27849941	27853772	Os8	Bradi4g37690.1	42788799	42792647	Bd4
Si015247m	35445617	35442280	Si6	Sb07g024520.1	59574380	59570716	Sb7	Os08t0555800-00	27899015	27902410	Os8	Bradi3g42630.1	44115159	44119544	Bd3
Si014466m	35437452	35438142	Si6	Sb07g024510.1	59565157	59565615	Sb7	Os08t0555700-00	27906969	27906491	Os8	Bradi4g37760.1	42830090	42829632	Bd4
Si013437m	35420797	35426553	Si6	Sb07g024500.1	59541141	59546039	Sb7	Os08t0556000-01	27918298	27913040	Os8	Bradi3g42640.1	44132987	44127896	Bd3
Si014629m	35419453	35417984	Si6	Sb07g024490.1	59538995	59537180	Sb7	Os08t0556200-01	27921087	27922137	Os8	Bradi3g42650.1	44137045	44138430	Bd3
Si013414m	35407032	35402679	Si6	Sb07g024480.1	59534550	59530749	Sb7	Os08t0556400-01	27930434	27935638	Os8	Bradi3g42660.1	44139316	44143294	Bd3
Si013160m	35401847	35395022	Si6	Sb07g024470.1	59529443	59521174	Sb7	Os08t0556500-00	27937463	27937923	Os8	Bradi3g42670.1	44144181	44151702	Bd3
Si014756m	35394492	35392742	Si6	Sb07g024460.1	59520493	59518592	Sb7	Os08t0556600-01	27944845	27946396	Os8	#N/A	#N/A	#N/A	#N/A
Si013196m	35380920	35391963	Si6	Sb07g024440.1	59502742	59506207	Sb7	Os08t0556700-01	27956322	27947068	Os8	Bradi3g42680.1	44161426	44152784	Bd3
Si014402m	35367203	35364295	Si6	Sb07g024410.1	59479774	59476886	Sb7	Os08t0557000-01	27965381	27968022	Os8	Bradi3g42690.1	44175211	44177916	Bd3
Si015936m	35362411	35364093	Si6	Sb07g024400.1	59474461	59476690	Sb7	Os08t0557100-01	27970189	27968272	Os8	Bradi3g42700.1	44180279	44177997	Bd3
Si014910m	35296459	35297478	Si6	Sb07g024380.1	59462424	59463509	Sb7	Os08t0557200-01	27973273	27972024	Os8	Bradi4g38340.1	43306551	43304490	Bd4
Si014143m	35295679	35292075	Si6	Sb07g024370.1	59462027	59458566	Sb7	#N/A	#N/A	#N/A	#N/A	Bradi3g42710.1	44180531	44184265	Bd3
Si014225m	35282609	35279031	Si6	Sb07g024360.1	59455439	59452291	Sb7	Os08t0557400-01	27981043	27976912	Os8	Bradi3g42730.1	44195671	44198678	Bd3
Si015670m	35277998	35278909	Si6	Sb07g024350.1	59451204	59452124	Sb7	#N/A	#N/A	#N/A	#N/A	Bradi3g42740.1	44199644	44198718	Bd3
Si013391m	35275601	35270009	Si6	Sb07g024330.1	59442018	59436149	Sb7	Os08t0557500-01	27981375	27986836	Os8	Bradi3g42750.1	44204249	44209455	Bd3
Si013773m	35265812	35262767	Si6	Sb07g024320.1	59434627	59431251	Sb7	Os08t0557600-01	27987858	27991126	Os8	Bradi3g42760.1	44210076	44213422	Bd3
Si014611m	35257345	35253797	Si6	Sb07g024310.1	59423207	59419861	Sb7	Os08t0557700-01	27992607	27997515	Os8	#N/A	#N/A	#N/A	#N/A
Si013591m	35233773	35229300	Si6	Sb07g024230.1	59233976	59226639	Sb7	#N/A	#N/A	#N/A	#N/A	#N/A	#N/A	#N/A	#N/A
Si014086m	35221936	35227091	Si6	Sb07g024220.1	59212762	59217090	Sb7	Os08t0557900-01	28014672	28010853	Os8	Bradi4g38490.1	43408005	43404523	Bd4
Si014345m	35205386	35207900	Si6	Sb07g024180.1	59178029	59180882	Sb7	Os08t0558100-01	28022326	28019890	Os8	Bradi3g42810.1	44241789	44239485	Bd3
Si014045m	35204311	35201284	Si6	Sb07g024170.1	59174863	59171973	Sb7	Os08t0558200-01	28026266	28029164	Os8	Bradi3g42820.1	44243704	44246924	Bd3
Si013185m	35193795	35201054	Si6	Sb07g024150.1	59164411	59170663	Sb7	Os08t0558400-01	28036823	28030714	Os8	Bradi3g42840.1	44253910	44247959	Bd3
Si014368m	35187340	35184135	Si6	Sb07g024140.1	59146271	59149196	Sb7	Os08t0558600-01	28046983	28044319	Os8	Bradi3g42850.1	44257437	44254629	Bd3
Si014405m	35552833	35549854	Si6	Sb07g024130.1	59141716	59144951	Sb7	Os08t0558700-01	28051027	28047505	Os8	Bradi3g42860.1	44260689	44257776	Bd3
Si013225m	35564461	35570787	Si6	Sb07g024110.1	59114721	59108697	Sb7	Os08t0559300-01	28079564	28087295	Os8	Bradi3g42910.1	44290897	44297858	Bd3
Si014559m	35576699	35574360	Si6	Sb07g024100.1	59104357	59106955	Sb7	Os08t0559400-01	28090328	28087849	Os8	Bradi3g42920.1	44300175	44297997	Bd3
Si013947m	35600217	35597117	Si6	Sb07g024080.1	59089225	59092882	Sb7	#N/A	#N/A	#N/A	#N/A	Bradi3g42950.1	44315551	44313018	Bd3
Si013458m	35651508	35656196	Si6	Sb07g024070.1	59086488	59081442	Sb7	Os08t0559600-01	28092861	28097278	Os8	Bradi3g42960.1	44316160	44320241	Bd3
Si014621m	35661157	35662210	Si6	Sb07g024060.1	59080693	59079845	Sb7	Os08t0559700-00	28097677	28098717	Os8	#N/A	#N/A	#N/A	#N/A
Si013920m	35669655	35674320	Si6	Sb07g024040.1	59068776	59061597	Sb7	Os08t0559900-01	28102064	28107963	Os8	Bradi3g42980.1	44327991	44333795	Bd3
Si013917m	35679083	35681050	Si6	Sb07g024030.1	59050913	59048561	Sb7	Os08t0560000-01	28131214	28133015	Os8	#N/A	#N/A	#N/A	#N/A
Si013680m	35694639	35698187	Si6	Sb07g024010.1	59018544	59014214	Sb7	Os08t0560500-01	28157305	28162615	Os8	Bradi3g43020.1	44356210	44359731	Bd3
Si014435m	35702307	35700081	Si6	Sb07g024000.1	59010156	59013395	Sb7	Os08t0560600-01	28165111	28162893	Os8	#N/A	#N/A	#N/A	#N/A
Si014770m	35704841	35705215	Si6	Sb07g023990.1	59008635	59008039	Sb7	Os08t0560700-01	28165385	28166029	Os8	Bradi3g43030.1	44360271	44360857	Bd3
Si013886m	35716952	35718777	Si6	Sb07g023970.1	58979973	58977344	Sb7	#N/A	#N/A	#N/A	#N/A	#N/A	#N/A	#N/A	#N/A
Si014166m	35750306	35753209	Si6	Sb07g023950.1	58956745	58954069	Sb7	Os08t0561700-01	28220474	28223510	Os8	Bradi3g43070.1	44386392	44389142	Bd3
Si015425m	35753525	35754370	Si6	Sb07g023940.1	58952091	58952939	Sb7	Os08t0561900-01	28225554	28226715	Os8	Bradi3g43080.1	44389423	44390317	Bd3
Si013632m	35757842	35761594	Si6	Sb07g023910.1	58936928	58933607	Sb7	Os08t0562100-01	28229181	28232887	Os8	Bradi3g12460.1	11155545	11160600	Bd3
Si013361m	35766275	35761708	Si6	Sb07g023900.1	58925990	58930741	Sb7	Os08t0562200-01	28237232	28233068	Os8	Bradi3g12470.1	11164207	11159469	Bd3
Si013894m	35770502	35768996	Si6	Sb07g023890.1	58905324	58906837	Sb7	Os08t0562300-01	28244669	28243226	Os8	Bradi3g12480.1	11177543	11172322	Bd3
Si014052m	35775193	35771932	Si6	Sb07g023880.1	58898001	58900821	Sb7	#N/A	#N/A	#N/A	#N/A	#N/A	#N/A	#N/A	#N/A
Si013714m	35785826	35782865	Si6	Sb07g023870.1	58891840	58894559	Sb7	Os08t0562500-01	28253310	28251141	Os8	Bradi3g12500.1	11182757	11181143	Bd3
Si015786m	35792507	35791635	Si6	Sb07g023860.1	58832931	58833347	Sb7	Os08t0562600-01	28260301	28259178	Os8	Bradi3g12510.1	11214213	11213240	Bd3
Si013315m	35800254	35793627	Si6	Sb07g023850.1	58820710	58831558	Sb7	Os08t0562700-01	28269703	28261349	Os8	#N/A	#N/A	#N/A	#N/A
Si013571m	35813978	35811287	Si6	Sb07g023833.1	58810355	58811280	Sb7	Os08t0562800-01	28273871	28272237	Os8	#N/A	#N/A	#N/A	#N/A
Si014296m	35818704	35817394	Si6	Sb07g023830.1	58794838	58795437	Sb7	#N/A	#N/A	#N/A	#N/A	#N/A	#N/A	#N/A	#N/A
Si014665m	35823761	35821008	Si6	Sb07g023820.1	58786320	58789369	Sb7	Os08t0563300-01	28299681	28296783	Os8	#N/A	#N/A	#N/A	#N/A
Si015487m	35835454	35835816	Si6	Sb07g023803.1	58766443	58766072	Sb7	Os08t0563600-00	28312325	28312735	Os8	#N/A	#N/A	#N/A	#N/A
Si013123m	35861501	35867234	Si6	Sb07g023730.1	58618660	58610896	Sb7	Os08t0564300-01	28352290	28357924	Os8	Bradi3g12630.1	11319914	11325754	Bd3
Si014659m	35871545	35869583	Si6	Sb07g023720.1	58597810	58601449	Sb7	Os08t0564500-01	28362470	28360345	Os8	Bradi3g12640.1	11329312	11327348	Bd3
Si014681m	35873757	35872215	Si6	Sb07g023710.1	58595619	58597186	Sb7	#N/A	#N/A	#N/A	#N/A	#N/A	#N/A	#N/A	#N/A
Si013383m	35876144	35878697	Si6	Sb07g023660.1	58575875	58573764	Sb7	Os08t0564700-01	28380532	28378253	Os8	Bradi3g12650.1	11351169	11349190	Bd3
Si014640m	35899579	35894515	Si6	Sb07g023580.1	58471240	58474825	Sb7	#N/A	#N/A	#N/A	#N/A	#N/A	#N/A	#N/A	#N/A
Si013404m	35911855	35909936	Si6	Sb07g023560.1	58442307	58444606	Sb7	Os08t0565700-01	28431117	28429025	Os8	Bradi3g12710.1	11418306	11416465	Bd3
Si014543m	35912105	35914515	Si6	Sb07g023540.1	58431667	58428607	Sb7	Os08t0565800-01	28431344	28433531	Os8	Bradi3g12720.1	11420045	11422632	Bd3
Si013435m	35919946	35915420	Si6	Sb07g023520.1	58421761	58426656	Sb7	Os08t0566000-01	28439756	28436012	Os8	Bradi3g12740.1	11428280	11424740	Bd3
Si013620m	35937743	35933646	Si6	Sb07g023510.1	58410859	58417315	Sb7	Os08t0566100-01	28448783	28443376	Os8	Bradi3g12750.1	11432840	11430353	Bd3
Si015293m	35939183	35941908	Si6	Sb07g023500.1	58400316	58396988	Sb7	#N/A	#N/A	#N/A	#N/A	#N/A	#N/A	#N/A	#N/A
Si014739m	35943294	35942623	Si6	Sb07g023490.1	58395295	58395992	Sb7	#N/A	#N/A	#N/A	#N/A	Bradi3g12780.1	11443134	11442523	Bd3
Si015142m	35945072	35948105	Si6	Sb07g023480.1	58394033	58390246	Sb7	#N/A	#N/A	#N/A	#N/A	Bradi3g12790.1	11443322	11447798	Bd3
Si015371m	35948580	35949222	Si6	Sb07g023470.1	58389825	58389237	Sb7	Os08t0566600-01	28465839	28466788	Os8	Bradi3g12800.1	11448402	11449273	Bd3
Si014505m	35952681	35956648	Si6	Sb07g023460.1	58386169	58383548	Sb7	Os08t0566900-01	28476410	28479049	Os8	Bradi3g12810.1	11453540	11455883	Bd3
Si013757m	35958682	35961890	Si6	Sb07g023450.1	58379208	58375798	Sb7	Os08t0567000-01	28481990	28487055	Os8	#N/A	#N/A	#N/A	#N/A
Si015189m	35962259	35963351	Si6	Sb07g023440.1	58374488	58373419	Sb7	Os08t0567100-01	28487653	28488873	Os8	#N/A	#N/A	#N/A	#N/A
Si013129m	35966678	35978027	Si6	Sb07g023430.1	58360754	58373087	Sb7	#N/A	#N/A	#N/A	#N/A	Bradi3g12830.1	11482608	11494231	Bd3
