# Supplementary material for: Fine-Mapping and Identification of a Candidate Gene Underlying the d2 Dwarfing Phenotype in Pearl Millet, Cenchrus americanus (L.) Morrone
Source: G3 (Bethesda). 2013 Mar 1;3(3):563–72. doi: 10.1534/g3.113.005587 (PMC3583462; doi:10.1534/g3.113.005587)
Supplement: Supporting Information [file supp_3.3.563_TableS6.xlsx]

## Sheet: Sheet1
Supplementary Table 6: Genes annotated in the sorghum genome in the region flanked by Sb07g023430 and Sb07g023810
Gene Name	Description	Gene Start (bp)	Gene End (bp)	Gene length	Strand
Sb07g023430	similar to SMC1 protein	58360754	58373087	12333	1
Sb07g023440	similar to Putative uncharacterized protein	58373419	58374488	1069	-1
Sb07g023450	similar to Os08g0567000 protein	58375798	58379208	3410	-1
Sb07g023460	similar to Putative peroxisomal membrane protein	58383548	58386169	2621	-1
Sb07g023470	similar to PGR5	58389237	58389825	588	-1
Sb07g023480	similar to Putative uncharacterized protein	58390246	58394033	3787	-1
Sb07g023490	similar to Putative uncharacterized protein	58395295	58395992	697	1
Sb07g023500	similar to PfkB type carbohydrate kinase protein family-like	58396988	58400316	3328	-1
Sb07g023510	similar to Carboxyl-terminal peptidase-like	58410859	58417315	6456	1
Sb07g023520	similar to Os08g0566000 protein	58421761	58426656	4895	1
Sb07g023530	similar to Putative uncharacterized protein	58426692	58427317	625	-1
Sb07g023540	similar to Monothiol glutaredoxin-S10 precursor	58428607	58431667	3060	-1
Sb07g023550	similar to Putative uncharacterized protein	58435137	58437597	2460	1
Sb07g023560	similar to Putative SET1	58442307	58444606	2299	1
Sb07g023570	similar to H0107B07.4 protein	58448562	58453755	5193	1
Sb07g023575	similar to AP2-domain DNA-binding protein-like	58462919	58464082	1163	1
Sb07g023580	similar to Putative uncharacterized protein	58471240	58474826	3586	1
Sb07g023590	similar to Os08g0177800 protein	58475669	58479071	3402	-1
Sb07g023600	similar to Putative uncharacterized protein	58479475	58481674	2199	1
Sb07g023602	similar to Putative uncharacterized protein	58483111	58484104	993	1
Sb07g023605	similar to Putative uncharacterized protein	58484711	58487893	3182	1
Sb07g023620	similar to Putative uncharacterized protein	58527469	58531884	4415	1
Sb07g023630	similar to Putative uncharacterized protein	58532131	58537878	5747	1
Sb07g023640	similar to Putative uncharacterized protein	58538914	58541273	2359	-1
Sb07g023650	Predicted protein	58555766	58557181	1415	1
Sb07g023660	similar to Os08g0564700 protein	58573764	58575875	2111	-1
Sb07g023690	similar to Putative uncharacterized protein	58582873	58583235	362	-1
Sb07g023700	Predicted protein	58590714	58593988	3274	1
Sb07g023710	similar to Putative uncharacterized protein P0705A05.122	58595619	58597186	1567	1
Sb07g023720	similar to Os08g0564500 protein	58597810	58601449	3639	1
Sb07g023730	similar to PGP1	58610896	58618660	7764	-1
Sb07g023740	similar to ATP-binding cassette transporter	58646120	58649483	3363	1
Sb07g023743	similar to RNA recognition motif family protein	58684397	58687109	2712	1
Sb07g023746	similar to Putative uncharacterized protein	58687319	58689505	2186	1
Sb07g023750	weakly similar to Putative uncharacterized protein B1114B07.9	58708629	58711852	3223	-1
Sb07g023770	similar to Peptidyl-prolyl cis-trans isomerase	58722654	58723477	823	1
Sb07g023780	similar to Inorganic phosphate transporter 3	58732523	58734632	2109	-1
Sb07g023790	similar to Proline-rich protein precursor	58743907	58744767	860	1
Sb07g023800	similar to Putative uncharacterized protein	58759597	58760637	1040	1
Sb07g023803	similar to PATHOGENESIS-RELATED GENES TRANSCRIPTIONAL ACTIVATOR PTI5-like	58766072	58766443	371	-1
Sb07g023806	Predicted protein	58774471	58775166	695	1
Sb07g023810	similar to Putative uncharacterized protein	58783308	58784380	1072	1
